# Supplementary material for: Evolution of pathogen response genes associated with increased disease susceptibility during adaptation to an extreme drought in a Brassica rapa plant population
Source: BMC Ecol Evol. 2021 Apr 21;21:61. doi: 10.1186/s12862-021-01789-7 (PMC8060997; doi:10.1186/s12862-021-01789-7)
Supplement: Supplementary file 1 — Additional file 1. Table of top 50 most differentiated necrotrophic fungal pathogen response genes including FST value, gene description, and notes on pathogen response pathway from previous studies. [file 12862_2021_1789_MOESM1_ESM.xlsx]

## Sheet: Sheet1
Table S1. Top 50 most differentiated necrotrophic fungal pathogen response genes including FST value, gene description, and notes on pathogen response pathway from previous studies.
arabidopsis_ID	brassica_ID	chromosome	position_on_chromosome	position_on_genome	snps	bp_covered	depth	FST	gene_name	description	notes_from_previous_studies	source
AT2G21520	Bra030295	4	9297198	97417199	2	80	28.8	0.213958		Sec14p-like phosphatidylinositol transfer family protein	Altered by infection with A. brassicicola known by expression analysis	van Wees et al. 2003
AT3G15210	Bra038107	5	10468743	117548654	2	280	21.7	0.204424	ATERF-4,ATERF4,ERF4,RAP2.5	ethylene responsive element binding factor 4	COI1 dependent genes; Altered by infection with A. brassicicola known by expression analysis	van Wees et al. 2003
AT5G54160	Bra026320	1	10042208	10042208	6	260	24.8	0.199565	ATOMT1,OMT1	O-methyltransferase 1	Altered by infection with A. brassicicola known by expression analysis	van Wees et al. 2003
AT2G02390	Bra017417	9	15138127	216585963	2	200	29	0.191833	ATGSTZ1,GST18,GSTZ1	glutathione S-transferase zeta 1	Altered by infection with A. brassicicola known by expression analysis	van Wees et al. 2003
AT4G01960	Bra036302	9	425404	201873240	1	140	25.8	0.173192			Altered by infection with A. brassicicola known by expression analysis	van Wees et al. 2003
AT4G39270	Bra033611	6	26020481	157027532	20	880	25.7	0.170881		Leucine-rich repeat protein kinase family protein	Altered by infection with A. brassicicola known by expression analysis	van Wees et al. 2003
AT4G31550	Bra011282	1	2951676	2951676	3	680	27	0.158377	ATWRKY11,WRKY11	WRKY DNA-binding protein 11	Altered by infection with A. brassicicola known by expression analysis	van Wees et al. 2003
AT1G23040	Bra012356	7	8263289	165538013	1	340	19.8	0.158339		hydroxyproline-rich glycoprotein family protein	Altered by infection with A. brassicicola known by expression analysis	van Wees et al. 2003
AT2G33120	Bra021828	4	14749100	102869101	1	240	29.9	0.15763	ATVAMP722,SAR1,VAMP722	synaptobrevin-related protein 1	Altered by infection with A. brassicicola known by expression analysis	van Wees et al. 2003
AT1G67980	Bra033968	2	10551054	39151864	2	420	25.2	0.156759	CCOAMT	caffeoyl-CoA 3-O-methyltransferase	COI1 dependent genes; Altered by infection with A. brassicicola known by expression analysis	van Wees et al. 2003
AT2G17720	Bra024495	6	16224380	147231431	7	540	25.6	0.150972		2-oxoglutarate (2OG) and Fe(II)-dependent oxygenase superfamily protein	Altered by infection with A. brassicicola known by expression analysis	van Wees et al. 2003
AT1G45145	Bra036335	2	22525036	51125846	2	340	23.6	0.149746	ATH5,ATTRX5,LIV1,TRX5	thioredoxin H-type 5	COI1 dependent genes; Altered by infection with A. brassicicola known by expression analysis	van Wees et al. 2003
AT1G74020	Bra003820	7	15212946	172487670	13	240	20.1	0.148559	SS2	strictosidine synthase 2	COI1 dependent genes; Altered by infection with A. brassicicola known by expression analysis	van Wees et al. 2003
AT1G23730	Bra012384	7	8066408	165341132	6	480	23.2	0.148226	ATBCA3,BCA3	beta carbonic anhydrase 3	Altered by infection with A. brassicicola known by expression analysis	van Wees et al. 2003
AT4G12720	Bra012746	3	22460169	78904043	7	500	28.6	0.143645	AtNUDT7,ATNUDX7,GFG1,NUDT7	MutT/nudix family protein	Altered by infection with A. brassicicola known by expression analysis	van Wees et al. 2003
AT2G02930	Bra018543	5	9082092	116162003	1	340	29.2	0.141535	ATGSTF3,GST16,GSTF3	glutathione S-transferase F3	Altered by infection with A. brassicicola known by expression analysis	van Wees et al. 2003
AT1G10140	Bra031702	9	35163724	236611560	7	460	19.7	0.140107		Uncharacterised conserved protein UCP031279	COI1 dependent genes; Altered by infection with A. brassicicola known by expression analysis	van Wees et al. 2003
AT3G02520	Bra040592	5	23587291	130667202	6	300	28	0.139134	GF14 NU,GRF7	general regulatory factor 7	Altered by infection with A. brassicicola known by expression analysis	van Wees et al. 2003
AT5G65750	Bra024417	6	15653986	146661037	26	1060	27.9	0.137585		2-oxoglutarate dehydrogenase, E1 component	Altered by infection with A. brassicicola known by expression analysis	van Wees et al. 2003
AT1G16520	Bra026043	6	6369630	137376681	3	340	26.6	0.13656			Altered by infection with A. brassicicola known by expression analysis	van Wees et al. 2003
AT2G39650	Bra000140	3	9503334	65947208	12	380	25.6	0.131582		Protein of unknown function (DUF506)	Altered by infection with A. brassicicola known by expression analysis	van Wees et al. 2003
AT1G08630	Bra030736	8	20584459	200441883	9	280	28.2	0.131211	THA1	threonine aldolase 1	COI1 dependent genes; Altered by infection with A. brassicicola known by expression analysis	van Wees et al. 2003
AT3G10050	Bra029814	5	22170146	129250057	14	580	22.2	0.130082	OMR1	L-O-methylthreonine resistant 1	COI1 dependent genes; Altered by infection with A. brassicicola known by expression analysis	van Wees et al. 2003
AT2G34630	Bra005405	5	5335262	112415173	12	540	23.1	0.128958	GPPS,GPS1	geranyl diphosphate synthase 1	Altered by infection with A. brassicicola known by expression analysis	van Wees et al. 2003
AT1G23040	Bra024560	9	24409015	225856851	4	180	18.9	0.127541		hydroxyproline-rich glycoprotein family protein	Altered by infection with A. brassicicola known by expression analysis	van Wees et al. 2003
AT4G24350	Bra013794	1	7772056	7772056	13	440	23.2	0.12739		Phosphorylase superfamily protein	COI1 dependent genes; Altered by infection with A. brassicicola known by expression analysis	van Wees et al. 2003
AT4G33050	Bra011409	1	2292067	2292067	16	280	21.3	0.12732	EDA39	calmodulin-binding family protein	Altered by infection with A. brassicicola known by expression analysis	van Wees et al. 2003
AT5G64120	Bra031933	2	27045090	55645900	2	420	27.6	0.1272		Peroxidase superfamily protein	Altered by infection with A. brassicicola known by expression analysis	van Wees et al. 2003
AT5G08790	Bra006015	3	1629203	58073077	11	380	21.1	0.127076	anac081,ATAF2	NAC (No Apical Meristem) domain transcriptional regulator superfamily protein	Altered by infection with A. brassicicola known by expression analysis	van Wees et al. 2003
AT3G19670	Bra022445	5	17632842	124712753	17	1220	27.9	0.126581	ATPRP40B,PRP40B	pre-mRNA-processing protein 40B	Altered by infection with A. brassicola measured by SSH	Mukherjee et. al 2009
AT5G66400	Bra037177	9	4131065	205578901	5	200	23.2	0.125496	ATDI8,RAB18	Dehydrin family protein	Altered by infection with A. brassicola measured by SSH	Mukherjee et. al 2009
AT2G29340	Bra039971	4	13151246	101271247	9	620	26.1	0.125324		NAD-dependent epimerase/dehydratase family protein	COI1 dependent genes; Altered by infection with A. brassicicola known by expression analysis	van Wees et al. 2003
AT2G43590	Bra027940	9	9998403	211446239	9	320	29.8	0.125277		Chitinase family protein	Altered by infection with A. brassicicola known by expression analysis	van Wees et al. 2003
AT2G43820	Bra000330	3	10584311	67028185	9	180	27	0.124552	ATSAGT1,GT,SAGT1,SGT1,UGT74F2	UDP-glucosyltransferase 74F2	Altered by infection with A. brassicicola known by expression analysis	van Wees et al. 2003
AT4G27300	Bra026362	1	9793534	9793534	21	720	24.5	0.123816		S-locus lectin protein kinase family protein	COI1 dependent genes; Altered by infection with A. brassicicola known by expression analysis	van Wees et al. 2003
AT5G11520	Bra006103	3	2016600	58460474	14	560	23.1	0.123747	ASP3,YLS4	aspartate aminotransferase 3	Altered by infection with A. brassicola measured by SSH	Mukherjee et. al 2009
AT5G15650	Bra023530	2	3804854	32405664	4	260	20.1	0.121098	ATRGP2,RGP2	reversibly glycosylated polypeptide 2	Altered by infection with A. brassicicola known by expression analysis	van Wees et al. 2003
AT4G18880	Bra012571	3	23481810	79925684	7	560	27.1	0.119034	AT-HSFA4A,HSF A4A	heat shock transcription factor A4A	Altered by infection with A. brassicicola known by expression analysis	van Wees et al. 2003
AT3G53260	Bra039777	4	3946512	92066513	11	400	20	0.118838	ATPAL2,PAL2	phenylalanine ammonia-lyase 2	Altered by infection with A. brassicicola known by expression analysis	van Wees et al. 2003
AT1G08800	Bra030742	8	20542980	200400404	68	940	23.1	0.113645		Protein of unknown function, DUF593	Altered by infection with A. brassicicola known by expression analysis	van Wees et al. 2003
AT4G12720	Bra038055	8	6885165	186742589	3	500	25.8	0.112657	AtNUDT7,ATNUDX7,GFG1,NUDT7	MutT/nudix family protein	Altered by infection with A. brassicicola known by expression analysis	van Wees et al. 2003
AT2G38860	Bra025481	4	8473005	96593006	11	480	23.5	0.109355	YLS5	Class I glutamine amidotransferase-like superfamily protein	Altered by infection with A. brassicicola known by expression analysis	van Wees et al. 2003
AT2G41180	Bra004604	5	1001763	108081674	2	380	20.9	0.108011		VQ motif-containing protein	COI1 dependent genes; Altered by infection with A. brassicicola known by expression analysis	van Wees et al. 2003
AT2G38240	Bra017132	4	16445878	104565879	12	380	26.7	0.107747		2-oxoglutarate (2OG) and Fe(II)-dependent oxygenase superfamily protein	COI1 dependent genes; Altered by infection with A. brassicicola known by expression analysis	van Wees et al. 2003
AT3G15210	Bra027270	5	20041562	127121473	3	380	21.3	0.107484	ATERF-4,ATERF4,ERF4,RAP2.5	ethylene responsive element binding factor 4	COI1 dependent genes; Altered by infection with A. brassicicola known by expression analysis	van Wees et al. 2003
AT4G27070	Bra019075	3	26448500	82892374	11	240	18	0.107404	TSB2	tryptophan synthase beta-subunit 2	COI1 dependent genes; Altered by infection with A. brassicicola known by expression analysis	van Wees et al. 2003
AT5G19750	Bra002258	10	10624637	249184755	11	540	22.8	0.107232		Peroxisomal membrane 22 kDa (Mpv17/PMP22) family protein	Altered by infection with A. brassicola measured by SSH	Mukherjee et. al 2009
AT3G15210	Bra003701	7	14583348	171858072	7	480	18.7	0.105885	ATERF-4,ATERF4,ERF4,RAP2.5	ethylene responsive element binding factor 4	COI1 dependent genes; Altered by infection with A. brassicicola known by expression analysis	van Wees et al. 2003
AT2G01340	Bra024890	6	24138616	155145667	15	400	18.9	0.105151	At17.1		COI1 dependent genes; Altered by infection with A. brassicicola known by expression analysis	van Wees et al. 2003
AT4G18360	Bra013299	1	4854119	4854119	17	460	21.1	0.104868		Aldolase-type TIM barrel family protein	COI1 dependent genes; Altered by infection with A. brassicicola known by expression analysis	van Wees et al. 2003
