# Supplementary material for: Evolution of pathogen response genes associated with increased disease susceptibility during adaptation to an extreme drought in a Brassica rapa plant population
Source: BMC Ecol Evol. 2021 Apr 21;21:61. doi: 10.1186/s12862-021-01789-7 (PMC8060997; doi:10.1186/s12862-021-01789-7)
Supplement: Supplementary file 2 — Additional file 2. Table of necrotrophic fungal pathogen response genes from Mukherjee et al. [28] and van Wees et al. [27] used in our a priori analysis. [file 12862_2021_1789_MOESM2_ESM.xlsx]

## Sheet: Table_S2
Table S2. List of necrotrophic fungal pathogen response genes from Mukherjee et al. 2009 and van Wees et al. 2003 used in our a priori analysis and our sequence results (columns F through J)
TAIR_ID	gene	chr	position	position_on_genome	snps	bp_covered	depth	FST	ATH_hit	gene name	description
AT4G38220	Bra011902	1	9484	9484	8	860	24.2	0.0144953	AT4G38220.1		Peptidase M20/M25/M40 family protein
AT4G38190	Bra011900	1	14267	14267	1	740	29.6	0.00124763	AT4G38190.1	ATCSLD4,CSLD4	cellulose synthase like D4
AT3G45970	Bra011899	1	20135	20135	4	560	26	0.0123643	AT3G45970.1	ATEXLA1,ATEXPL1,ATHEXP BETA 2.1,EXLA1,EXPL1	expansin-like A1
AT4G38460	Bra011898	1	21525	21525	8	660	23.4	0.0674999	AT4G38460.1	GGR	geranylgeranyl reductase
AT4G38470	Bra011897	1	27527	27527	4	560	21.9	0.0289639	AT4G38470.1		ACT-like protein tyrosine kinase family protein
AT4G38670	Bra011896	1	34527	34527	2	380	23.3	0.0166623	AT4G38670.1		Pathogenesis-related thaumatin superfamily protein
AT4G38700	Bra011895	1	43214	43214	2	440	21.6	0.0172423	AT4G38700.1		Disease resistance-responsive (dirigent-like protein) family protein
	Bra011893	1	55484	55484	3	500	21.9	0.0225258
AT4G38880	Bra011888	1	71088	71088	5	1040	23.2	0.0436777	AT4G38880.1	ASE3,ATASE3	GLN phosphoribosyl pyrophosphate amidotransferase 3
AT4G38890	Bra011887	1	75621	75621	23	1220	24.4	0.0300467	AT4G38890.1		FMN-linked oxidoreductases superfamily protein
AT4G38910	Bra011886	1	77627	77627	13	760	24.2	0.0196265	AT4G38910.2	ATBPC5,BBR/BPC5,BPC5	basic pentacysteine 5
AT4G38950	Bra011885	1	82338	82338	23	1440	28.1	0.0297471	AT4G38950.1		ATP binding microtubule motor family protein
AT4G38970	Bra011884	1	85766	85766	1	400	28.9	0.00571554	AT4G38970.1	FBA2	fructose-bisphosphate aldolase 2
AT4G39000	Bra011882	1	91469	91469	1	540	28.1	0.00474739	AT4G39000.1	AtGH9B17,GH9B17	glycosyl hydrolase 9B17
AT4G39010	Bra011881	1	96023	96023	7	700	26.6	0.0583645	AT4G39010.1	AtGH9B18,GH9B18	glycosyl hydrolase 9B18
AT4G39030	Bra011880	1	103695	103695	2	400	25.2	0.0042192	AT4G39030.1	EDS5,SID1	MATE efflux family protein
AT4G39070	Bra011879	1	110878	110878	2	600	25	0.0330602	AT4G39070.1		B-box zinc finger family protein
AT4G39080	Bra011878	1	114814	114814	13	1060	27	0.0511828	AT4G39080.1	VHA-A3	vacuolar proton ATPase A3
AT4G39090	Bra011877	1	121315	121315	12	380	22.5	0.0332602	AT4G39090.1	RD19,RD19A	Papain family cysteine protease
AT4G39110	Bra011875	1	126624	126624	26	1320	28.6	0.0213221	AT4G39110.1		Malectin/receptor-like protein kinase family protein
AT4G39130	Bra011874	1	130573	130573	3	200	26.7	0.0716425	AT4G39130.1		Dehydrin family protein
AT4G39140	Bra011873	1	132895	132895	13	780	23.6	0.0452579	AT4G39140.1		RING/U-box superfamily protein
AT4G39150	Bra011872	1	136184	136184	8	980	23.8	0.0658387	AT4G39150.1		DNAJ heat shock N-terminal domain-containing protein
AT4G39200	Bra011871	1	136847	136847	2	160	20.4	0.0510644	AT4G39200.1		Ribosomal protein S25 family protein
AT4G39250	Bra011870	1	138301	138301	4	100	29.5	0.00641972	AT4G39250.1	ATRL1,RL1,RSM2	RAD-like 1
AT4G39260	Bra011869	1	141907	141907	2	140	26.3	0.0287743	AT4G39260.3	ATGRP8,CCR1,GR-RBP8,GRP8	cold, circadian rhythm, and RNA binding 1
AT4G39300	Bra011868	1	142593	142593	4	160	18.8	0.0314126	AT4G39300.1
AT4G39320	Bra011867	1	144787	144787	4	260	23.2	0.120351	AT4G39320.1		microtubule-associated protein-related
AT4G39340	Bra011866	1	145910	145910	3	200	23.5	0.0803441	AT4G39340.1		Protein of unknown function (DUF1278)
	EPlBRAG00000000601	1	146611	146611	1	80	26.9	0.00769106
AT4G39350	Bra011865	1	150169	150169	28	1800	26	0.0340188	AT4G39350.1	ATCESA2,ATH-A,CESA2	cellulose synthase A2
AT4G39360	Bra011864	1	158189	158189	5	160	32.4	0.0594065	AT4G39360.1
	EPlBRAG00000000069	1	159908	159908	14	100	23.1	0.0226743
	EPlBRAG00000001344	1	159908	159908	14	100	23.1	0.0226743
	EPlBRAG00000000499	1	160090	160090	9	120	25.4	0.00389675
	EPlBRAG00000000530	1	160090	160090	9	120	25.4	0.00389675
AT4G39390	Bra011863	1	163461	163461	12	540	26	0.043115	AT4G39390.1	ATNST-KT1,NST-K1	nucleotide sugar transporter-KT 1
AT4G39400	Bra011862	1	170647	170647	57	2460	27.3	0.03985	AT4G39400.1	ATBRI1,BIN1,BRI1,CBB2,DWF2	Leucine-rich receptor-like protein kinase family protein
AT4G39420	Bra011860	1	191317	191317	3	3320	29.1	0.0135815	AT4G39420.1
AT4G39510	Bra011859	1	207463	207463	1	680	29.5	0.04	AT4G39510.1	CYP96A12	cytochrome P450, family 96, subfamily A, polypeptide 12
AT4G39520	Bra011858	1	212474	212474	2	400	28.9	0.018611	AT4G39520.1		GTP-binding protein-related
AT4G39540	Bra011857	1	213771	213771	10	440	24	0.0400312	AT4G39540.1	ATSK2,SK2	shikimate kinase 2
	Bra011856	1	216185	216185	2	340	21.1	0.033938
AT4G39590	Bra011855	1	217461	217461	4	460	23.7	0.26856	AT4G39590.1		Galactose oxidase/kelch repeat superfamily protein
AT4G39550	Bra011854	1	219531	219531	4	540	24.8	0.0446482	AT4G39550.1		Galactose oxidase/kelch repeat superfamily protein
AT4G39590	Bra011853	1	222823	222823	6	420	25.3	0.0169026	AT4G39590.1		Galactose oxidase/kelch repeat superfamily protein
AT1G61540	Bra011852	1	225534	225534	3	420	27.9	0.0822652	AT1G61540.1		Galactose oxidase/kelch repeat superfamily protein
AT1G61540	Bra011851	1	232733	232733	1	560	26.9	0.03159	AT1G61540.1		Galactose oxidase/kelch repeat superfamily protein
	Bra011850	1	234870	234870	2	260	26.7	0.011158
AT1G62020	Bra011849	1	236266	236266	11	700	24.4	0.0214749	AT1G62020.1		Coatomer, alpha subunit
AT1G62020	Bra011848	1	242644	242644	6	760	22.5	0.0532617	AT1G62020.1		Coatomer, alpha subunit
AT4G39640	Bra011846	1	251411	251411	3	20	35.3	0.0694747	AT4G39640.1	GGT1	gamma-glutamyl transpeptidase 1
AT4G39640	Bra011844	1	256520	256520	12	860	25.5	0.0179886	AT4G39640.1	GGT1	gamma-glutamyl transpeptidase 1
AT4G39660	Bra011843	1	264464	264464	13	700	27.6	0.0369327	AT4G39660.1	AGT2	alanine:glyoxylate aminotransferase 2
AT4G39680	Bra011842	1	271707	271707	18	580	26.2	0.0355979	AT4G39680.1		SAP domain-containing protein
AT4G39700	Bra011840	1	277116	277116	2	180	32.5	0.0256352	AT4G39700.1		Heavy metal transport/detoxification superfamily protein
	Bra011839	1	279809	279809	1	340	25	0.0175263
AT4G39720	Bra011838	1	282249	282249	2	700	25.1	0.0131179	AT4G39720.1		VQ motif-containing protein
AT4G39740	Bra011837	1	294208	294208	2	500	24.6	0.0344622	AT4G39740.1		Thioredoxin superfamily protein
AT4G39770	Bra011835	1	303449	303449	3	660	21.8	0.0972025	AT4G39770.1		Haloacid dehalogenase-like hydrolase (HAD) superfamily protein
	Bra011834	1	310809	310809	1	300	20.7	0.0212766
AT4G39780	Bra011833	1	315944	315944	15	520	27.1	0.0103807	AT4G39780.1		Integrase-type DNA-binding superfamily protein
AT4G39790	Bra011832	1	324548	324548	21	820	27.7	0.0264942	AT4G39790.1		Protein of unknown function (DUF630 and DUF632)
AT4G39800	Bra011830	1	333227	333227	7	440	26	0.0186617	AT4G39800.1	ATIPS1,ATMIPS1,MI-1-P SYNTHASE,MIPS1	myo-inositol-1-phosphate synthase 1
AT4G39840	Bra011828	1	345528	345528	11	600	22	0.060686	AT4G39840.1
AT4G39860	Bra011827	1	348099	348099	21	620	21.9	0.0583837	AT4G39860.1
AT4G39870	Bra011826	1	350683	350683	14	420	23.5	0.069012	AT4G39870.1		TLD-domain containing nucleolar protein
AT4G39880	Bra011825	1	352882	352882	8	280	18.9	0.0916377	AT4G39880.1		Ribosomal protein L23/L15e family protein
AT4G39900	Bra011824	1	355953	355953	15	340	21.1	0.0552178	AT4G39900.1
AT4G39910	Bra011823	1	360494	360494	16	420	22.9	0.0354309	AT4G39910.1	ATUBP3,UBP3	ubiquitin-specific protease 3
AT4G39940	Bra011822	1	361733	361733	11	560	23.6	0.00963846	AT4G39940.1	AKN2,APK2	APS-kinase 2
AT4G39950	Bra011821	1	374137	374137	29	1200	22.4	0.0345494	AT4G39950.1	CYP79B2	cytochrome P450, family 79, subfamily B, polypeptide 2
AT4G39960	Bra011820	1	376947	376947	34	1120	24.5	0.0838941	AT4G39960.1		Molecular chaperone Hsp40/DnaJ family protein
AT4G39980	Bra011819	1	386233	386233	30	640	24.2	0.0287381	AT4G39980.1	DHS1	3-deoxy-D-arabino-heptulosonate 7-phosphate synthase 1
AT4G39990	Bra011818	1	389285	389285	3	360	24.9	0.0233089	AT4G39990.1	ATGB3,ATRAB11G,ATRABA4B,RABA4B	RAB GTPase homolog A4B
AT4G40000	Bra011817	1	392234	392234	5	260	27.5	0.0350495	AT4G40000.1		S-adenosyl-L-methionine-dependent methyltransferases superfamily protein
AT4G40000	Bra011816	1	397837	397837	48	1460	26.1	0.0291495	AT4G40000.1		S-adenosyl-L-methionine-dependent methyltransferases superfamily protein
AT4G40010	Bra011815	1	401068	401068	4	500	24.6	0.00673617	AT4G40010.1	SNRK2-7,SNRK2.7,SRK2F	SNF1-related protein kinase 2.7
AT4G40020	Bra011814	1	403098	403098	41	1360	24.4	0.0182205	AT4G40020.1		Myosin heavy chain-related protein
AT4G40050	Bra011810	1	411186	411186	1	400	20.8	0.0121074	AT4G40050.1		Protein of unknown function (DUF3550/UPF0682)
AT5G49000	Bra011809	1	414638	414638	2	640	25.9	0.0611851	AT5G49000.2		Galactose oxidase/kelch repeat superfamily protein
AT4G40060	Bra011808	1	421843	421843	5	340	23.4	0.00744216	AT4G40060.1	ATHB-16,ATHB16,HB16	homeobox protein 16
AT4G40080	Bra011807	1	425668	425668	20	660	22.9	0.0228897	AT4G40080.1		ENTH/ANTH/VHS superfamily protein
AT4G40090	Bra011806	1	427439	427439	1	340	25.2	0.127273	AT4G40090.1	AGP3	arabinogalactan protein 3
AT4G38060	Bra011805	1	431218	431218	4	180	22.7	0.148471	AT4G38060.2
AT4G38050	Bra011804	1	433126	433126	25	980	26.2	0.0332739	AT4G38050.1		Xanthine/uracil permease family protein
AT4G38040	Bra011803	1	437508	437508	29	720	24.4	0.0312322	AT4G38040.1		Exostosin family protein
AT4G38030	Bra011802	1	440202	440202	5	880	26.7	0.0296444	AT4G38030.1		Rhamnogalacturonate lyase family protein
AT4G38020	Bra011801	1	444917	444917	27	620	23.1	0.0608887	AT4G38020.1		tRNA/rRNA methyltransferase (SpoU) family protein
AT4G38000	Bra011800	1	446168	446168	7	380	28.5	0.0299521	AT4G38000.1	DOF4.7	DNA binding with one finger 4.7
AT4G37980	Bra011799	1	451418	451418	7	360	23.8	0.0136764	AT4G37980.1	ATCAD7,CAD7,ELI3,ELI3-1	elicitor-activated gene 3-1
AT4G37930	Bra011796	1	471696	471696	1	400	27.6	0.0388066	AT4G37930.1	SHM1,SHMT1,STM	serine transhydroxymethyltransferase 1
AT4G37920	Bra011795	1	474977	474977	18	280	25	0.0161242	AT4G37920.1
AT4G37910	Bra011794	1	476945	476945	3	140	23.6	0.0051387	AT4G37910.1	mtHsc70-1	mitochondrial heat shock protein 70-1
AT4G37880	Bra011793	1	480008	480008	11	680	25.3	0.0411154	AT4G37880.1		LisH/CRA/RING-U-box domains-containing protein
AT4G37870	Bra011792	1	485035	485035	36	1160	25.6	0.0439227	AT4G37870.1	PCK1,PEPCK	phosphoenolpyruvate carboxykinase 1
AT4G37860	Bra011791	1	489091	489091	8	760	27.8	0.0955704	AT4G37860.1		SPT2 chromatin protein
AT4G37840	Bra011789	1	510409	510409	5	560	24.5	0.0805929	AT4G37840.1	HKL3	hexokinase-like 3
AT4G37830	Bra011788	1	513275	513275	1	60	25.8	0.0683847	AT4G37830.1		cytochrome c oxidase-related
AT4G37810	Bra011787	1	518772	518772	2	200	24.3	0.00453623	AT4G37810.1
	Bra011786	1	534803	534803	2	660	23.7	0.0250205
AT4G37780	Bra011785	1	546010	546010	5	660	26.3	0.0296859	AT4G37780.1	ATMYB87,MYB87	myb domain protein 87
AT4G37770	Bra011784	1	554539	554539	10	980	27	0.028342	AT4G37770.1	ACS8	1-amino-cyclopropane-1-carboxylate synthase 8
AT4G37760	Bra011783	1	564847	564847	6	660	27.5	0.0699275	AT4G37760.1	SQE3	squalene epoxidase 3
AT4G37750	Bra011782	1	570587	570587	14	1160	26.1	0.0284354	AT4G37750.1	ANT,CKC,CKC1,DRG	Integrase-type DNA-binding superfamily protein
AT4G37740	Bra011781	1	585376	585376	20	840	29.8	0.0390316	AT4G37740.1	AtGRF2,GRF2	growth-regulating factor 2
AT4G37730	Bra011780	1	587982	587982	5	500	26.5	0.0744042	AT4G37730.1	AtbZIP7,bZIP7	basic leucine-zipper 7
AT4G37680	Bra011779	1	594083	594083	14	460	28.6	0.0110343	AT4G37680.1	HHP4	heptahelical protein 4
AT4G37670	Bra011778	1	596037	596037	21	920	26.9	0.0249808	AT4G37670.2	NAGS2	N-acetyl-l-glutamate synthase 2
AT4G37650	Bra011777	1	600502	600502	1	820	25.6	0.0114339	AT4G37650.1	SGR7,SHR	GRAS family transcription factor
AT4G37580	Bra011775	1	614907	614907	5	740	21.3	0.054123	AT4G37580.1	COP3,HLS1,UNS2	Acyl-CoA N-acyltransferases (NAT) superfamily protein
AT4G37560	Bra011774	1	624091	624091	2	380	24.8	0.018439	AT4G37560.1		Acetamidase/Formamidase family protein
AT4G37560	Bra011773	1	626578	626578	29	740	29.4	0.0370969	AT4G37560.1		Acetamidase/Formamidase family protein
AT4G37540	Bra011772	1	631422	631422	1	480	27.3	0	AT4G37540.1	LBD39	LOB domain-containing protein 39
AT4G37520	Bra011771	1	638797	638797	6	500	22.3	0.0354148	AT4G37520.1		Peroxidase superfamily protein
AT4G37510	Bra011770	1	642723	642723	39	940	25.7	0.0278496	AT4G37510.1		Ribonuclease III family protein
AT4G37490	Bra011769	1	645908	645908	13	260	27.4	0.0223498	AT4G37490.1	CYC1,CYCB1,CYCB1;1	CYCLIN B1;1
AT4G37460	Bra011768	1	656434	656434	29	1360	27.1	0.0426435	AT4G37460.1	SRFR1	Tetratricopeptide repeat (TPR)-like superfamily protein
AT4G37450	Bra011767	1	664334	664334	5	440	19.8	0.0778026	AT4G37450.1	AGP18,ATAGP18	arabinogalactan protein 18
AT4G37445	Bra011766	1	667142	667142	13	480	25.3	0.221623	AT4G37445.1
AT4G37445	Bra011765	1	672224	672224	10	360	28.2	0.0294321	AT4G37445.1
AT4G37440	Bra011764	1	678265	678265	22	680	21.4	0.0540475	AT4G37440.1
AT1G22130	Bra011763	1	682633	682633	4	340	24.9	0.0315262	AT1G22130.1	AGL104	AGAMOUS-like 104
AT4G37430	Bra011762	1	685859	685859	8	880	22.8	0.0413318	AT4G37430.1	CYP81F1,CYP91A2	cytochrome P450, family 91, subfamily A, polypeptide 2
AT4G37430	Bra011761	1	689813	689813	13	660	25.3	0.0236086	AT4G37430.1	CYP81F1,CYP91A2	cytochrome P450, family 91, subfamily A, polypeptide 2
AT4G37420	Bra011760	1	693763	693763	27	1040	25.6	0.0278131	AT4G37420.1		Domain of unknown function (DUF23)
AT4G37410	Bra011759	1	698887	698887	33	740	23.4	0.0433317	AT4G37410.1	CYP81F4	cytochrome P450, family 81, subfamily F, polypeptide 4
AT4G37400	Bra011758	1	706755	706755	6	700	24.2	0.0191838	AT4G37400.1	CYP81F3	cytochrome P450, family 81, subfamily F, polypeptide 3
AT4G37370	Bra011757	1	713089	713089	3	680	26.7	0.049477	AT4G37370.1	CYP81D8	cytochrome P450, family 81, subfamily D, polypeptide 8
AT4G37330	Bra011756	1	716648	716648	11	1020	23.4	0.0495763	AT4G37330.1	CYP81D4	cytochrome P450, family 81, subfamily D, polypeptide 4
AT4G37310	Bra011755	1	723003	723003	4	820	27.2	0.0682724	AT4G37310.1	CYP81H1	cytochrome P450, family 81, subfamily H, polypeptide 1
AT4G37300	Bra011754	1	726541	726541	3	400	20.7	0.0561306	AT4G37300.1	MEE59	maternal effect embryo arrest 59
AT4G37295	Bra011753	1	727663	727663	1	120	32.5	0.0192386	AT4G37295.1
AT4G37290	Bra011752	1	731584	731584	5	240	24	0.0356268	AT4G37290.1
AT4G37280	Bra011751	1	732416	732416	14	740	24.5	0.0374652	AT4G37280.1		MRG family protein
AT4G37270	Bra011750	1	735098	735098	19	640	24.2	0.0600141	AT4G37270.1	ATHMA1,HMA1	heavy metal atpase 1
AT4G37260	Bra011749	1	739467	739467	6	580	27.7	0.116564	AT4G37260.1	ATMYB73,MYB73	myb domain protein 73
	Bra011748	1	750110	750110	1	180	17.8	0.094025
AT4G37250	Bra011747	1	758418	758418	21	1360	21.9	0.0393633	AT4G37250.1		Leucine-rich repeat protein kinase family protein
AT4G36880	Bra011746	1	762799	762799	2	580	24.1	0.0373151	AT4G36880.1	CP1	cysteine proteinase1
AT4G36890	Bra011745	1	767871	767871	29	840	21.1	0.0561084	AT4G36890.1	IRX14	Nucleotide-diphospho-sugar transferases superfamily protein
	Bra011744	1	775981	775981	2	500	24.5	0.01898
AT4G36910	Bra011743	1	785924	785924	1	100	29.4	0.0023512	AT4G36910.1	CDCP2,LEJ2	Cystathionine beta-synthase (CBS) family protein
AT4G36920	Bra011741	1	793728	793728	8	980	23.9	0.00914117	AT4G36920.1	AP2,FL1,FLO2	Integrase-type DNA-binding superfamily protein
AT4G36930	Bra011740	1	808329	808329	11	440	22.6	0.0230059	AT4G36930.1	SPT	basic helix-loop-helix (bHLH) DNA-binding superfamily protein
AT4G36950	Bra011739	1	812149	812149	15	860	25.4	0.0359185	AT4G36950.1	MAPKKK21	mitogen-activated protein kinase kinase kinase 21
AT4G36960	Bra011738	1	814871	814871	4	60	26.6	0.00407436	AT4G36960.1		RNA-binding (RRM/RBD/RNP motifs) family protein
AT4G36970	Bra011737	1	817331	817331	22	940	24.8	0.0519301	AT4G36970.1		Remorin family protein
AT4G36980	Bra011736	1	823048	823048	16	880	25	0.043224	AT4G36980.4
AT4G36990	Bra011735	1	827942	827942	19	600	18.5	0.0347952	AT4G36990.1	AT-HSFB1,ATHSF4,HSF4,HSFB1	heat shock factor 4
AT4G37000	Bra011734	1	830085	830085	43	1120	22.6	0.042162	AT4G37000.1	ACD2,ATRCCR	accelerated cell death 2 (ACD2)
AT4G37040	Bra011733	1	834675	834675	20	540	25.1	0.0360769	AT4G37040.1	MAP1D	methionine aminopeptidase 1D
AT4G37050	Bra011732	1	839059	839059	6	780	27.1	0.0565544	AT4G37050.1	AtPLAIVC,PLA V,PLP4	PATATIN-like protein 4
AT4G37070	Bra011731	1	843375	843375	5	520	28.4	0.017872	AT4G37070.2	AtPLAIVA,PLA IVA,PLP1	Acyl transferase/acyl hydrolase/lysophospholipase superfamily protein
AT4G37070	Bra011730	1	847734	847734	6	420	25.6	0.0507102	AT4G37070.2	AtPLAIVA,PLA IVA,PLP1	Acyl transferase/acyl hydrolase/lysophospholipase superfamily protein
AT4G37080	Bra011729	1	854544	854544	44	1000	27.8	0.0453498	AT4G37080.1		Protein of unknown function, DUF547
AT4G37090	Bra011728	1	857326	857326	9	460	19.5	0.0337838	AT4G37090.1
AT1G30790	Bra011727	1	858822	858822	28	740	23.9	0.0217033	AT1G30790.1		F-box and associated interaction domains-containing protein
AT4G37100	Bra011726	1	860407	860407	30	660	26.6	0.0563783	AT4G37100.1		Pyridoxal phosphate (PLP)-dependent transferases superfamily protein
AT4G37110	Bra011725	1	866441	866441	36	840	25.9	0.0391227	AT4G37110.1		Zinc-finger domain of monoamine-oxidase A repressor R1
AT4G37130	Bra011723	1	870855	870855	23	800	25.9	0.0438134	AT4G37130.1		hydroxyproline-rich glycoprotein family protein
AT4G37150	Bra011722	1	873946	873946	6	580	21.2	0.0480474	AT4G37150.1	ATMES9,MES9	methyl esterase 9
AT4G37170	Bra011721	1	879919	879919	51	1780	25.3	0.0443675	AT4G37170.1		Pentatricopeptide repeat (PPR) superfamily protein
AT4G37180	Bra011720	1	886704	886704	22	520	26.2	0.0276109	AT4G37180.1		Homeodomain-like superfamily protein
AT4G37200	Bra011719	1	900632	900632	14	400	22	0.0317264	AT4G37200.1	HCF164	Thioredoxin superfamily protein
AT4G37210	Bra011718	1	901141	901141	19	680	23.2	0.0231105	AT4G37210.1		Tetratricopeptide repeat (TPR)-like superfamily protein
AT4G37235	Bra011717	1	903516	903516	4	140	29.5	0.0653219	AT4G37235.1		Uncharacterised protein family (UPF0497)
AT4G37240	Bra011715	1	911431	911431	13	420	22.6	0.0255744	AT4G37240.1
AT4G35910	Bra011714	1	915371	915371	30	700	26.5	0.0362761	AT4G35910.1		Adenine nucleotide alpha hydrolases-like superfamily protein
AT4G36870	Bra011713	1	921403	921403	5	500	26.7	0.00927588	AT4G36870.1	BLH2,SAW1	BEL1-like homeodomain 2
AT4G36860	Bra011712	1	929716	929716	25	860	25.4	0.0267081	AT4G36860.1	DAR1	LIM domain-containing protein
AT4G36850	Bra011711	1	938214	938214	2	340	29.3	0.00618647	AT4G36850.1		PQ-loop repeat family protein / transmembrane family protein
AT4G36820	Bra011710	1	941818	941818	18	820	25.1	0.0340165	AT4G36820.1		Protein of unknown function (DUF607)
AT4G36810	Bra011709	1	944589	944589	13	660	21.7	0.0147069	AT4G36810.1	GGPS1	geranylgeranyl pyrophosphate synthase 1
AT4G36800	Bra011708	1	946917	946917	11	320	26.4	0.0356425	AT4G36800.1	RCE1	RUB1 conjugating enzyme 1
AT4G36790	Bra011707	1	950000	950000	32	860	24.8	0.0281611	AT4G36790.1		Major facilitator superfamily protein
AT4G36780	Bra011706	1	952717	952717	9	560	19.6	0.0224339	AT4G36780.1	BEH2	BES1/BZR1 homolog 2
AT4G36770	Bra011705	1	955360	955360	38	820	28.1	0.0169766	AT4G36770.1		UDP-Glycosyltransferase superfamily protein
AT4G36760	Bra011704	1	962737	962737	42	1040	22.1	0.0501009	AT4G36760.1	APP1,ATAPP1	aminopeptidase P1
AT4G36730	Bra011701	1	977886	977886	15	260	28.9	0.0157524	AT4G36730.1	GBF1	G-box binding factor 1
AT4G36710	Bra011700	1	981458	981458	22	1120	22.8	0.054941	AT4G36710.1		GRAS family transcription factor
AT4G36670	Bra011699	1	993627	993627	14	760	23.8	0.0428877	AT4G36670.1		Major facilitator superfamily protein
AT4G36660	Bra011698	1	995632	995632	16	480	23.2	0.0261458	AT4G36660.1		Protein of unknown function (DUF1195)
AT3G50690	Bra011697	1	998828	998828	18	580	20.6	0.0327598	AT3G50690.1		Leucine-rich repeat (LRR) family protein
	EPlBRAG00000000031	1	1009297	1009297	1	60	18.6	0.0282772
AT4G36640	Bra011696	1	1011838	1011838	8	380	25.4	0.0838944	AT4G36640.1		Sec14p-like phosphatidylinositol transfer family protein
AT4G36620	Bra011695	1	1017231	1017231	2	260	23.4	0.013992	AT4G36620.1	GATA19	GATA transcription factor 19
AT4G36610	Bra011694	1	1020754	1020754	22	560	21	0.0409666	AT4G36610.1		alpha/beta-Hydrolases superfamily protein
AT4G36610	Bra011693	1	1024209	1024209	24	500	26.6	0.0399266	AT4G36610.1		alpha/beta-Hydrolases superfamily protein
AT4G36580	Bra011692	1	1028101	1028101	39	760	25.9	0.0252284	AT4G36580.1		AAA-type ATPase family protein
AT4G36550	Bra011690	1	1038663	1038663	21	660	26.4	0.1356	AT4G36550.1		ARM repeat superfamily protein
AT4G36530	Bra011689	1	1043388	1043388	34	740	24.6	0.0191642	AT4G36530.2		alpha/beta-Hydrolases superfamily protein
AT4G36520	Bra011688	1	1051995	1051995	71	2020	21.8	0.0383587	AT4G36520.1		Chaperone DnaJ-domain superfamily protein
AT4G36500	Bra011687	1	1056549	1056549	13	340	24.5	0.0394849	AT4G36500.1
AT4G36500	Bra011686	1	1058218	1058218	13	300	21.6	0.0243374	AT4G36500.1
AT4G36470	Bra011685	1	1060502	1060502	7	620	28.9	0.060759	AT4G36470.1		S-adenosyl-L-methionine-dependent methyltransferases superfamily protein
AT4G36480	Bra011684	1	1063714	1063714	38	1160	23.2	0.0386918	AT4G36480.1	ATLCB1,EMB2779,FBR11,LCB1	long-chain base1
AT4G36430	Bra011683	1	1066963	1066963	19	740	25.1	0.0557918	AT4G36430.1		Peroxidase superfamily protein
AT4G36440	Bra011682	1	1072884	1072884	17	740	21	0.0302033	AT4G36440.1
AT4G36430	Bra011681	1	1076913	1076913	6	180	23.6	0.134726	AT4G36430.1		Peroxidase superfamily protein
AT4G36410	Bra011680	1	1080905	1080905	2	60	34.1	0.0818515	AT4G36410.1	UBC17	ubiquitin-conjugating enzyme 17
AT4G36390	Bra011679	1	1083183	1083183	20	680	28.9	0.0433694	AT4G36390.1		Methylthiotransferase
AT4G36380	Bra011678	1	1089440	1089440	10	680	22.9	0.0569283	AT4G36380.1	ROT3	Cytochrome P450 superfamily protein
AT4G36360	Bra011677	1	1103740	1103740	38	1160	26.3	0.0980006	AT4G36360.1	BGAL3	beta-galactosidase 3
AT4G36290	Bra011676	1	1109894	1109894	33	1400	25.6	0.0502006	AT4G36290.1	CRT1	compromised recognition of TCV 1
AT4G36260	Bra011675	1	1123214	1123214	1	760	24.3	0.116373	AT4G36260.1	SRS2,STY2	Lateral root primordium (LRP) protein-related
AT4G36240	Bra011673	1	1132507	1132507	4	320	27.1	0.101635	AT4G36240.1	GATA7	GATA transcription factor 7
AT4G36220	Bra011671	1	1140660	1140660	11	760	25.8	0.0606976	AT4G36220.1	CYP84A1,FAH1	ferulic acid 5-hydroxylase 1
AT4G36210	Bra011670	1	1150237	1150237	14	640	23.6	0.0402122	AT4G36210.3		Protein of unknown function (DUF726)
	EPlBRAG00000000365	1	1150739	1150739	2	80	22.7	0.0224463
AT4G36195	Bra011669	1	1153264	1153264	21	620	25.6	0.0547023	AT4G36195.1		Serine carboxypeptidase S28 family protein
AT4G36180	Bra011668	1	1153797	1153797	73	1780	26	0.0504769	AT4G36180.1		Leucine-rich receptor-like protein kinase family protein
AT4G36150	Bra011666	1	1182470	1182470	8	1380	27.4	0.0398961	AT4G36150.1		Disease resistance protein (TIR-NBS-LRR class) family
AT4G36140	Bra011665	1	1183501	1183501	27	1180	29.3	0.0556009	AT4G36140.1		disease resistance protein (TIR-NBS-LRR class), putative
AT4G36130	Bra011664	1	1190292	1190292	17	500	24.2	0.0359458	AT4G36130.1		Ribosomal protein L2 family
AT4G36120	Bra011663	1	1191953	1191953	27	860	29.4	0.0378743	AT4G36120.1		Plant protein of unknown function (DUF869)
AT4G36110	Bra011662	1	1200661	1200661	2	180	29.2	0.0541123	AT4G36110.1		SAUR-like auxin-responsive protein family
AT2G17990	Bra011661	1	1206599	1206599	3	340	27.9	0.15936	AT2G17990.1
AT4G36090	Bra011660	1	1208222	1208222	40	880	25	0.0886322	AT4G36090.3		oxidoreductase, 2OG-Fe(II) oxygenase family protein
AT4G36080	Bra011659	1	1211896	1211896	30	3880	27.9	0.0356579	AT4G36080.1		phosphotransferases, alcohol group as acceptor;binding;inositol or phosphatidylinositol kinases
AT4G36060	Bra011658	1	1229156	1229156	8	160	23.3	0.0285772	AT4G36060.2	bHLH11	basic helix-loop-helix (bHLH) DNA-binding superfamily protein
AT4G36050	Bra011657	1	1229808	1229808	52	740	23	0.099039	AT4G36050.2		endonuclease/exonuclease/phosphatase family protein
AT4G36020	Bra011655	1	1237544	1237544	16	240	18.8	0.0250575	AT4G36020.1	CSDP1	cold shock domain protein 1
AT4G36010	Bra011654	1	1240435	1240435	12	320	18.3	0.0242259	AT4G36010.1		Pathogenesis-related thaumatin superfamily protein
	Bra011653	1	1246903	1246903	3	180	19	0.00592938
AT4G35980	Bra011652	1	1247218	1247218	3	220	23.9	0.058605	AT4G35980.1
AT2G17800	Bra011651	1	1250287	1250287	5	340	22.1	0.0336832	AT2G17800.1	ARAC1,ATGP2,ATRAC1,ATROP3,ROP3	Arabidopsis RAC-like 1
AT4G35940	Bra011650	1	1253478	1253478	28	460	27.6	0.0286278	AT4G35940.2
AT4G35920	Bra011649	1	1257978	1257978	38	680	27	0.060386	AT4G35920.1	MCA1	PLAC8 family protein
AT4G35900	Bra011648	1	1266338	1266338	7	380	23.8	0.0397038	AT4G35900.1	atbzip14,FD,FD-1	Basic-leucine zipper (bZIP) transcription factor family protein
AT4G35890	Bra011647	1	1279513	1279513	26	900	23.2	0.0696314	AT4G35890.1		winged-helix DNA-binding transcription factor family protein
AT4G35880	Bra011646	1	1283313	1283313	18	840	22.3	0.0202204	AT4G35880.1		Eukaryotic aspartyl protease family protein
AT4G35860	Bra011645	1	1285204	1285204	7	280	25.8	0.0163836	AT4G35860.1	ATGB2,ATRAB2C,ATRABB1B,GB2	GTP-binding 2
AT4G35850	Bra011644	1	1289603	1289603	18	640	22.9	0.0436503	AT4G35850.1		Pentatricopeptide repeat (PPR) superfamily protein
AT4G35840	Bra011643	1	1292573	1292573	16	420	22.6	0.0638219	AT4G35840.1		RING/U-box superfamily protein
AT4G35830	Bra011642	1	1296190	1296190	37	1340	25.6	0.100685	AT4G35830.1	ACO1	aconitase 1
AT4G35820	Bra011641	1	1302617	1302617	3	380	26.6	0.0222248	AT4G35820.1		2-oxoglutarate (2OG) and Fe(II)-dependent oxygenase superfamily protein
AT4G35820	Bra011640	1	1306436	1306436	17	400	28.1	0.0371809	AT4G35820.1		2-oxoglutarate (2OG) and Fe(II)-dependent oxygenase superfamily protein
AT4G35810	Bra011639	1	1310095	1310095	8	560	26.4	0.0438221	AT4G35810.1		2-oxoglutarate (2OG) and Fe(II)-dependent oxygenase superfamily protein
AT4G35800	Bra011638	1	1311844	1311844	100	2720	26.3	0.0425851	AT4G35800.1	NRPB1,RNA_POL_II_LS,RNA_POL_II_LSRNA_POL_II_LS,RPB1	RNA polymerase II large subunit
AT4G35785	Bra011637	1	1323508	1323508	11	240	23.2	0.0191289	AT4G35785.5		RNA-binding (RRM/RBD/RNP motifs) family protein
AT4G35770	Bra011636	1	1329766	1329766	12	400	28.8	0.0354878	AT4G35770.1	ATSEN1,DIN1,SEN1	Rhodanese/Cell cycle control phosphatase superfamily protein
AT4G35760	Bra011635	1	1330288	1330288	20	720	25.6	0.0241873	AT4G35760.1		NAD(P)H dehydrogenase (quinone)s
AT4G35730	Bra011633	1	1338369	1338369	11	820	25.9	0.0235236	AT4G35730.1		Regulator of Vps4 activity in the MVB pathway protein
AT4G35690	Bra011632	1	1340179	1340179	6	520	27.7	0.0096996	AT4G35690.1		Arabidopsis protein of unknown function (DUF241)
AT4G35700	Bra011631	1	1342483	1342483	5	580	26.7	0.0281115	AT4G35700.1		zinc finger (C2H2 type) family protein
AT4G35690	Bra011630	1	1344071	1344071	28	540	26.4	0.038623	AT4G35690.1		Arabidopsis protein of unknown function (DUF241)
AT4G35610	Bra011628	1	1352515	1352515	8	600	21.9	0.0150824	AT4G35610.1		zinc finger (C2H2 type) family protein
AT4G35590	Bra011626	1	1360965	1360965	2	580	28.1	0.0639205	AT4G35590.1		RWP-RK domain-containing protein
	Bra011624	1	1365173	1365173	1	220	23	0.0722906
AT4G35550	Bra011623	1	1369091	1369091	11	400	23.2	0.0444485	AT4G35550.1	ATWOX13,HB-4,WOX13	WUSCHEL related homeobox 13
AT4G35540	Bra011622	1	1370648	1370648	48	940	23.5	0.0603431	AT4G35540.1		zinc ion binding;transcription regulators
AT4G35530	Bra011621	1	1372693	1372693	3	60	24.3	0.136355	AT4G35530.1		phosphatidylinositolglycan-related
AT4G35510	Bra011620	1	1375339	1375339	15	460	26.9	0.0444009	AT4G35510.1
AT4G35500	Bra011619	1	1382061	1382061	30	640	22.2	0.0369762	AT4G35500.1		Protein kinase superfamily protein
AT4G35480	Bra011618	1	1386854	1386854	12	460	19.9	0.0593528	AT4G35480.1	RHA3B	RING-H2 finger A3B
AT4G35470	Bra011617	1	1396868	1396868	40	860	26.5	0.0309377	AT4G35470.1	PIRL4	plant intracellular ras group-related LRR 4
AT4G35450	Bra011616	1	1402156	1402156	23	860	23.6	0.023303	AT4G35450.1	AFT,AKR2,AKR2A	ankyrin repeat-containing protein 2
AT4G35440	Bra011615	1	1402737	1402737	68	1520	23.4	0.0476587	AT4G35440.1	ATCLC-E,CLC-E,CLCE	chloride channel E
AT3G18150	Bra011614	1	1409270	1409270	1	280	26.8	0.0494136	AT3G18150.1		RNI-like superfamily protein
AT4G35410	Bra011613	1	1412024	1412024	11	460	23.6	0.0474462	AT4G35410.2		Clathrin adaptor complex small chain family protein
AT4G35390	Bra011612	1	1413633	1413633	7	540	28.5	0.0252335	AT4G35390.1	AGF1	AT-hook protein of GA feedback 1
AT4G35380	Bra011611	1	1423879	1423879	28	1520	26.9	0.0611985	AT4G35380.1		SEC7-like guanine nucleotide exchange family protein
AT4G18905	Bra011610	1	1427909	1427909	8	200	24.3	0.0119558	AT4G18905.2		Transducin/WD40 repeat-like superfamily protein
AT4G35360	Bra011609	1	1428182	1428182	21	700	21.9	0.0394495	AT4G35360.1		Uncharacterised conserved protein (UCP030210)
AT4G35350	Bra011608	1	1431470	1431470	9	180	28.4	0.040233	AT4G35350.1	XCP1	xylem cysteine peptidase 1
AT4G35335	Bra011607	1	1434869	1434869	10	320	23.5	0.0697308	AT4G35335.1		Nucleotide-sugar transporter family protein
AT4G35320	Bra011606	1	1437368	1437368	8	380	18.8	0.0308247	AT4G35320.1
AT4G35310	Bra011605	1	1441229	1441229	18	560	30.9	0.0987569	AT4G35310.1	ATCPK5,CPK5	calmodulin-domain protein kinase 5
AT4G35300	Bra011604	1	1445933	1445933	12	760	30.4	0.0461362	AT4G35300.1	TMT2	tonoplast monosaccharide transporter2
AT4G35290	Bra011603	1	1452836	1452836	17	780	28.6	0.083648	AT4G35290.1	ATGLR3.2,ATGLUR2,GLR3.2,GLUR2	glutamate receptor 2
AT2G17200	Bra011602	1	1455183	1455183	14	300	23.7	0.0900066	AT2G17200.1	DSK2	ubiquitin family protein
AT4G35280	Bra011601	1	1457891	1457891	6	260	29.1	0.0610706	AT4G35280.1		C2H2-like zinc finger protein
AT4G35270	Bra011600	1	1466318	1466318	28	1300	26.6	0.102106	AT4G35270.1		Plant regulator RWP-RK family protein
AT4G35260	Bra011599	1	1472805	1472805	18	860	27.3	0.0534307	AT4G35260.1	IDH-I,IDH1	isocitrate dehydrogenase 1
AT5G60620	Bra011598	1	1477800	1477800	13	520	23.2	0.0542727	AT5G60620.1	GPAT9	glycerol-3-phosphate acyltransferase 9
AT4G35240	Bra011597	1	1486674	1486674	32	1260	25.5	0.0481458	AT4G35240.1		Protein of unknown function (DUF630 and DUF632)
AT4G35230	Bra011596	1	1495467	1495467	28	600	23.7	0.0732008	AT4G35230.1	BSK1	BR-signaling kinase 1
AT4G27060	Bra011595	1	1506684	1506684	1	100	23	0.146953	AT4G27060.1	CN,SPR2,TOR1	ARM repeat superfamily protein
AT4G35220	Bra011593	1	1515946	1515946	5	420	21.2	0.0618826	AT4G35220.1		Cyclase family protein
AT4G35190	Bra011592	1	1518028	1518028	3	340	27.2	0.128089	AT4G35190.1		Putative lysine decarboxylase family protein
	Bra011591	1	1519710	1519710	31	360	21.5	0.0208013
AT4G35180	Bra011590	1	1524234	1524234	12	660	26.8	0.0919165	AT4G35180.1	LHT7	LYS/HIS transporter 7
AT4G35140	Bra011589	1	1528009	1528009	40	720	23.6	0.0882529	AT4G35140.1		Transducin/WD40 repeat-like superfamily protein
AT4G35130	Bra011588	1	1530732	1530732	30	600	22.7	0.0492039	AT4G35130.1		Tetratricopeptide repeat (TPR)-like superfamily protein
AT4G35120	Bra011587	1	1536404	1536404	25	920	28.2	0.096997	AT4G35120.1		Galactose oxidase/kelch repeat superfamily protein
AT4G35110	Bra011586	1	1540042	1540042	17	720	28.1	0.0379135	AT4G35110.3		Arabidopsis phospholipase-like protein (PEARLI 4) family
AT4G35100	Bra011585	1	1545950	1545950	13	460	25.4	0.0752173	AT4G35100.1	PIP2;7,PIP3,PIP3A,SIMIP	plasma membrane intrinsic protein 3
AT4G35090	Bra011584	1	1556056	1556056	27	620	24.6	0.0379444	AT4G35090.1	CAT2	catalase 2
AT4G35080	Bra011583	1	1561380	1561380	40	820	22.9	0.0442732	AT4G35080.1		high-affinity nickel-transport family protein
AT4G35070	Bra011582	1	1565177	1565177	11	580	23.1	0.0276551	AT4G35070.1		SBP (S-ribonuclease binding protein) family protein
AT4G35040	Bra011580	1	1578675	1578675	11	400	25.7	0.0521566	AT4G35040.1	bZIP19	Basic-leucine zipper (bZIP) transcription factor family protein
AT4G35030	Bra011579	1	1598689	1598689	12	780	23.8	0.0535027	AT4G35030.3		Protein kinase superfamily protein
	Bra011578	1	1602885	1602885	2	260	21.8	0.00660985
AT4G35010	Bra011577	1	1603969	1603969	18	1320	27.1	0.023894	AT4G35010.1	BGAL11	beta-galactosidase 11
AT4G34990	Bra011576	1	1611715	1611715	13	520	21.7	0.0288015	AT4G34990.1	AtMYB32,MYB32	myb domain protein 32
AT4G34970	Bra011575	1	1615269	1615269	1	260	24.9	0.00406207	AT4G34970.1	ADF9	actin depolymerizing factor 9
AT4G34960	Bra011574	1	1620110	1620110	8	360	29.9	0.033208	AT4G34960.1		Cyclophilin-like peptidyl-prolyl cis-trans isomerase family protein
AT4G34950	Bra011573	1	1625608	1625608	20	1000	26.9	0.0297112	AT4G34950.1		Major facilitator superfamily protein
AT4G34940	Bra011572	1	1628737	1628737	45	1040	24.2	0.0250394	AT4G34940.1	ARO1	armadillo repeat only 1
AT4G34910	Bra011571	1	1635193	1635193	52	1120	23.1	0.0493506	AT4G34910.1		P-loop containing nucleoside triphosphate hydrolases superfamily protein
AT4G34890	Bra011570	1	1636449	1636449	87	1480	25.2	0.0690804	AT4G34890.1	ATXDH1,XDH1	xanthine dehydrogenase 1
AT4G34880	Bra011569	1	1644271	1644271	12	360	22.3	0.0380872	AT4G34880.1		Amidase family protein
	Bra011568	1	1645905	1645905	7	420	19.5	0.0173284
AT4G34860	Bra011567	1	1649569	1649569	25	460	29	0.0811721	AT4G34860.1		Plant neutral invertase family protein
AT4G34850	Bra011566	1	1652932	1652932	21	640	25.7	0.0650347	AT4G34850.1	LAP5	Chalcone and stilbene synthase family protein
AT4G34830	Bra011565	1	1653877	1653877	58	1540	26.3	0.0444266	AT4G34830.1	MRL1	Pentatricopeptide repeat (PPR) superfamily protein
AT4G34810	Bra011564	1	1660066	1660066	11	260	22.5	0.0138669	AT4G34810.1		SAUR-like auxin-responsive protein family
AT4G34800	Bra011563	1	1662530	1662530	1	100	28.4	0.0214332	AT4G34800.1		SAUR-like auxin-responsive protein family
AT4G34790	Bra011562	1	1664811	1664811	6	220	20	0.0686863	AT4G34790.1		SAUR-like auxin-responsive protein family
AT4G34770	Bra011561	1	1669436	1669436	1	40	33.5	0.00343614	AT4G34770.1		SAUR-like auxin-responsive protein family
AT4G34760	Bra011560	1	1680948	1680948	1	100	29.2	0.0444458	AT4G34760.1		SAUR-like auxin-responsive protein family
AT4G34750	Bra011559	1	1686936	1686936	6	380	19.1	0.0287969	AT4G34750.1		SAUR-like auxin-responsive protein family
AT4G34740	Bra011558	1	1690283	1690283	29	740	22.3	0.01581	AT4G34740.1	ASE2,ATASE2,ATPURF2,CIA1	GLN phosphoribosyl pyrophosphate amidotransferase 2
AT4G34730	Bra011557	1	1692374	1692374	9	340	23.6	0.0729866	AT4G34730.1		ribosome-binding factor A family protein
	Bra011555	1	1698882	1698882	2	820	25.2	0.014403
AT4G34710	Bra011554	1	1707064	1707064	2	580	25.3	0.095317	AT4G34710.1	ADC2,ATADC2,SPE2	arginine decarboxylase 2
AT4G34700	Bra011553	1	1711193	1711193	5	240	25.4	0.0140296	AT4G34700.1		LYR family of Fe/S cluster biogenesis protein
AT4G34680	Bra011552	1	1713116	1713116	17	720	24	0.0881735	AT4G34680.1	GATA3	GATA transcription factor 3
AT4G34670	Bra011551	1	1717100	1717100	2	320	28.3	0.0998983	AT4G34670.1		Ribosomal protein S3Ae
AT4G34660	Bra011550	1	1717626	1717626	12	440	24.3	0.040263	AT4G34660.1		SH3 domain-containing protein
AT4G34650	Bra011549	1	1722975	1722975	10	800	25	0.0260599	AT4G34650.1	SQS2	squalene synthase 2
AT4G34640	Bra011548	1	1727715	1727715	5	400	26.7	0.0261016	AT4G34640.1	ERG9,SQS1	squalene synthase 1
AT4G34630	Bra011547	1	1728903	1728903	6	180	17.2	0.029282	AT4G34630.1
AT4G34620	Bra011546	1	1730571	1730571	8	240	24.5	0.0236782	AT4G34620.1	SSR16	small subunit ribosomal protein 16
AT4G34590	Bra011545	1	1744463	1744463	11	440	29.9	0.0250667	AT4G34590.1	ATB2,AtbZIP11,BZIP11,GBF6	G-box binding factor 6
AT2G16380	Bra011544	1	1748317	1748317	13	880	27	0.0666006	AT2G16380.1		Sec14p-like phosphatidylinositol transfer family protein
AT4G34570	Bra011543	1	1750663	1750663	31	620	23	0.0374144	AT4G34570.1	THY-2	thymidylate synthase 2
AT4G34560	Bra011542	1	1757969	1757969	18	560	25.8	0.0126931	AT4G34560.1
AT4G34540	Bra011541	1	1765809	1765809	23	560	27.1	0.0383179	AT4G34540.1		NmrA-like negative transcriptional regulator family protein
AT4G34530	Bra011540	1	1768475	1768475	6	480	21.7	0.0572163	AT4G34530.1	CIB1	cryptochrome-interacting basic-helix-loop-helix 1
AT4G34500	Bra011539	1	1774464	1774464	26	840	23.7	0.100871	AT4G34500.1		Protein kinase superfamily protein
AT4G34490	Bra011538	1	1777728	1777728	13	440	22.6	0.0254212	AT4G34490.1	ATCAP1,CAP 1,CAP1	cyclase associated protein 1
AT4G34480	Bra011537	1	1781606	1781606	17	760	21.5	0.0557728	AT4G34480.1		O-Glycosyl hydrolases family 17 protein
AT4G34460	Bra011536	1	1786711	1786711	10	360	22.5	0.0551139	AT4G34460.1	AGB1,ATAGB1,ELK4	GTP binding protein beta 1
AT4G34450	Bra011535	1	1793979	1793979	35	1280	27.4	0.0292383	AT4G34450.1		coatomer gamma-2 subunit, putative / gamma-2 coat protein, putative / gamma-2 COP, putative
AT4G34440	Bra011534	1	1796662	1796662	12	780	24	0.0320247	AT4G34440.1		Protein kinase superfamily protein
AT4G34430	Bra011533	1	1801178	1801178	59	1500	23.3	0.0446577	AT4G34430.3	ATSWI3D,CHB3	DNA-binding family protein
AT4G34420	Bra011532	1	1804230	1804230	13	360	25.8	0.0487143	AT4G34420.1		P-loop containing nucleoside triphosphate hydrolases superfamily protein
AT4G34419	Bra011531	1	1805308	1805308	1	360	22.7	0.0756533	AT4G34419.1
AT4G34412	Bra011530	1	1810147	1810147	17	300	21.8	0.040663	AT4G34412.1
AT4G34410	Bra011529	1	1811541	1811541	16	700	19.6	0.025501	AT4G34410.1	RRTF1	redox responsive transcription factor 1
AT4G34390	Bra011526	1	1823069	1823069	7	500	30.8	0.011551	AT4G34390.1	XLG2	extra-large GTP-binding protein 2
AT4G34380	Bra011525	1	1825877	1825877	47	960	26.4	0.0339865	AT4G34380.1		Transducin/WD40 repeat-like superfamily protein
AT4G34370	Bra011524	1	1831512	1831512	26	860	27.1	0.0293492	AT4G34370.1	ARI1,ATARI1	RING/U-box superfamily protein
AT4G34360	Bra011523	1	1835318	1835318	21	620	23.8	0.0257666	AT4G34360.1		S-adenosyl-L-methionine-dependent methyltransferases superfamily protein
AT4G34350	Bra011522	1	1836385	1836385	22	500	25.4	0.0629217	AT4G34350.1	CLB6,HDR,ISPH	4-hydroxy-3-methylbut-2-enyl diphosphate reductase
AT4G34340	Bra011521	1	1839607	1839607	11	240	24.7	0.166714	AT4G34340.1	TAF8	TBP-associated factor 8
AT4G34310	Bra011520	1	1845223	1845223	28	840	25.1	0.0602123	AT4G34310.1		alpha/beta-Hydrolases superfamily protein
AT4G34290	Bra011519	1	1846914	1846914	4	300	25.9	0.0215803	AT4G34290.1		SWIB/MDM2 domain superfamily protein
AT4G34280	Bra011518	1	1852925	1852925	37	1120	26.2	0.037425	AT4G34280.1		transducin family protein / WD-40 repeat family protein
AT3G25580	Bra011517	1	1853403	1853403	6	320	20	0.0468891	AT3G25580.1		Thioredoxin superfamily protein
AT4G34270	Bra011516	1	1855180	1855180	25	560	23.6	0.0373941	AT4G34270.1		TIP41-like family protein
AT2G15000	Bra011515	1	1858402	1858402	6	280	21.6	0.0260919	AT2G15000.4
AT4G34260	Bra011514	1	1866935	1866935	64	1060	26.2	0.0353441	AT4G34260.1	FUC95A	1,2-alpha-L-fucosidases
AT4G34250	Bra011513	1	1870864	1870864	22	740	27.1	0.0170463	AT4G34250.1	KCS16	3-ketoacyl-CoA synthase 16
AT4G34240	Bra011511	1	1879610	1879610	38	860	23.3	0.0229774	AT4G34240.1	ALDH3,ALDH3I1	aldehyde dehydrogenase 3I1
AT4G34230	Bra011510	1	1880960	1880960	13	240	28.3	0.0650772	AT4G34230.1	ATCAD5,CAD-5,CAD5	cinnamyl alcohol dehydrogenase 5
AT3G57230	Bra011509	1	1885257	1885257	5	460	26.4	0.0229221	AT3G57230.1	AGL16	AGAMOUS-like 16
AT4G34220	Bra011508	1	1890491	1890491	49	1100	25.9	0.0643081	AT4G34220.1		Leucine-rich repeat protein kinase family protein
AT4G34215	Bra011507	1	1893695	1893695	38	760	23.5	0.0324092	AT4G34215.1		Domain of unknown function (DUF303)
AT4G34200	Bra011506	1	1906310	1906310	44	1060	24.2	0.0618244	AT4G34200.1	EDA9	D-3-phosphoglycerate dehydrogenase
AT4G34190	Bra011505	1	1910502	1910502	6	360	25	0.0292534	AT4G34190.1	2019-09-01	stress enhanced protein 1
AT3G42050	Bra011504	1	1915052	1915052	9	780	28.1	0.0157556	AT3G42050.1		vacuolar ATP synthase subunit H family protein
	Bra011503	1	1916488	1916488	1	540	26.2	0.0010874
	Bra011502	1	1921013	1921013	2	100	23.8	0.00401807
AT4G34160	Bra011501	1	1930976	1930976	19	680	24.4	0.0222426	AT4G34160.1	CYCD3,CYCD3;1	CYCLIN D3;1
AT4G34150	Bra011500	1	1934176	1934176	11	340	19.6	0.0269884	AT4G34150.1		Calcium-dependent lipid-binding (CaLB domain) family protein
AT3G44713	Bra011491	1	1953187	1953187	4	40	15.7	0.0218893	AT3G44713.1
AT4G34131	Bra011490	1	1960428	1960428	21	820	25.6	0.0334623	AT4G34131.1	UGT73B3	UDP-glucosyl transferase 73B3
AT4G34110	Bra011488	1	1967784	1967784	36	1100	25	0.0303369	AT4G34110.1	ATPAB2,PAB2,PABP2	poly(A) binding protein 2
AT4G34100	Bra011487	1	1973379	1973379	55	1600	24.7	0.0539825	AT4G34100.2		RING/U-box superfamily protein
	EPlBRAG00000001607	1	1985339	1985339	1	80	20.6	0.00692803
AT4G34020	Bra011486	1	1985614	1985614	35	660	21.9	0.030936	AT4G34020.1		Class I glutamine amidotransferase-like superfamily protein
AT4G34000	Bra011485	1	1989252	1989252	8	900	25.4	0.0393133	AT4G34000.1	ABF3,DPBF5	abscisic acid responsive elements-binding factor 3
AT4G33980	Bra011484	1	1993747	1993747	15	360	22.7	0.026311	AT4G33980.1
AT4G33970	Bra011483	1	1996205	1996205	14	760	26	0.0546738	AT4G33970.1		Leucine-rich repeat (LRR) family protein
AT4G33950	Bra011481	1	2007866	2007866	10	480	25.3	0.0681296	AT4G33950.1	ATOST1,OST1,P44,SNRK2-6,SNRK2.6,SRK2E	Protein kinase superfamily protein
AT4G33945	Bra011480	1	2011874	2011874	19	620	26.4	0.0354828	AT4G33945.1		ARM repeat superfamily protein
AT4G33940	Bra011479	1	2013460	2013460	6	380	23.4	0.110922	AT4G33940.1		RING/U-box superfamily protein
AT4G33925	Bra011478	1	2015035	2015035	9	320	22.6	0.106691	AT4G33925.1
AT4G33880	Bra011476	1	2024726	2024726	1	320	25.1	0.0240952	AT4G33880.1	RSL2	ROOT HAIR DEFECTIVE 6-LIKE 2
AT4G33870	Bra011475	1	2032183	2032183	27	760	25.9	0.157321	AT4G33870.1		Peroxidase superfamily protein
AT4G33800	Bra011474	1	2036106	2036106	7	320	27.7	0.0166073	AT4G33800.1
AT4G33790	Bra011470	1	2043324	2043324	2	580	26.6	0.00995167	AT4G33790.1	CER4,FAR3,G7	Jojoba acyl CoA reductase-related male sterility protein
AT4G33780	Bra011469	1	2049355	2049355	20	480	19.9	0.0356417	AT4G33780.1
AT4G33770	Bra011468	1	2054717	2054717	30	1060	23.1	0.031517	AT4G33770.1		Inositol 1,3,4-trisphosphate 5/6-kinase family protein
AT4G33760	Bra011467	1	2061487	2061487	51	1080	23.4	0.0728915	AT4G33760.1		tRNA synthetase class II (D, K and N) family protein
AT4G33740	Bra011466	1	2067231	2067231	15	420	20.4	0.0587619	AT4G33740.1
AT4G33720	Bra011464	1	2072579	2072579	1	200	30.5	0.00464256	AT4G33720.1		CAP (Cysteine-rich secretory proteins, Antigen 5, and Pathogenesis-related 1 protein) superfamily protein
AT4G33700	Bra011463	1	2076962	2076962	38	1000	25.8	0.0226976	AT4G33700.1		CBS domain-containing protein with a domain of unknown function (DUF21)
AT4G33690	Bra011462	1	2080435	2080435	14	520	28.2	0.0332164	AT4G33690.1
AT4G33680	Bra011461	1	2081109	2081109	11	580	25.9	0.0267599	AT4G33680.1	AGD2	Pyridoxal phosphate (PLP)-dependent transferases superfamily protein
AT4G33666	Bra011460	1	2085844	2085844	8	220	27.1	0.0248495	AT4G33666.1
AT2G32190	Bra011459	1	2087030	2087030	2	160	25.6	0.0219488	AT2G32190.1
AT4G33650	Bra011458	1	2092931	2092931	26	1120	25.7	0.0380507	AT4G33650.1	ADL2,DRP3A	dynamin-related protein 3A
AT4G33640	Bra011457	1	2094183	2094183	11	260	20.1	0.0409872	AT4G33640.1
AT4G33625	Bra011456	1	2095435	2095435	20	480	23.5	0.0803177	AT4G33625.2
AT4G33620	Bra011455	1	2102016	2102016	16	1140	24.3	0.026631	AT4G33620.1		Cysteine proteinases superfamily protein
AT4G33580	Bra011454	1	2107826	2107826	40	900	21.6	0.0310902	AT4G33580.1	ATBCA5,BCA5	beta carbonic anhydrase 5
AT4G33540	Bra011452	1	2112244	2112244	16	220	22.1	0.0749437	AT4G33540.1		metallo-beta-lactamase family protein
AT4G33530	Bra011451	1	2113466	2113466	42	1460	27.4	0.0501008	AT4G33530.1	KUP5	K+ uptake permease 5
AT4G33520	Bra011450	1	2121625	2121625	71	1660	22.3	0.0467595	AT4G33520.2	HMA6,PAA1	P-type ATP-ase 1
AT4G33510	Bra011449	1	2125956	2125956	8	300	22	0.0625994	AT4G33510.1	DHS2	3-deoxy-d-arabino-heptulosonate 7-phosphate synthase
AT4G33500	Bra011448	1	2128418	2128418	58	1000	23.1	0.0361162	AT4G33500.1		Protein phosphatase 2C family protein
AT4G33495	Bra011447	1	2133090	2133090	18	340	29	0.0457605	AT4G33495.1	RPD1	Ubiquitin carboxyl-terminal hydrolase family protein
AT4G33490	Bra011446	1	2134603	2134603	19	660	27.2	0.0486183	AT4G33490.2		Eukaryotic aspartyl protease family protein
AT4G33480	Bra011445	1	2136975	2136975	12	380	24.7	0.0627586	AT4G33480.1
AT4G33470	Bra011444	1	2147742	2147742	33	860	19.4	0.0240781	AT4G33470.1	ATHDA14,hda14	histone deacetylase 14
AT4G33467	Bra011443	1	2151394	2151394	3	120	17.4	0.0374506	AT4G33467.2
AT4G33460	Bra011442	1	2152914	2152914	27	540	25.5	0.0548554	AT4G33460.1	ATNAP13,EMB2751	ABC transporter family protein
AT4G33440	Bra011440	1	2160825	2160825	12	400	23.9	0.0564293	AT4G33440.1		Pectin lyase-like superfamily protein
AT4G33430	Bra011439	1	2162712	2162712	36	660	24.9	0.0585219	AT4G33430.2	ATBAK1,ATSERK3,BAK1,ELG,RKS10,SERK3	BRI1-associated receptor kinase
AT4G33420	Bra011438	1	2167568	2167568	6	320	26.2	0.0825107	AT4G33420.1		Peroxidase superfamily protein
AT4G33410	Bra011437	1	2169957	2169957	17	380	23.3	0.0959923	AT4G33410.1	ATSPPL1,SPPL1	SIGNAL PEPTIDE PEPTIDASE-LIKE 1
AT4G33400	Bra011436	1	2173241	2173241	41	1260	23.4	0.0685311	AT4G33400.1		Vacuolar import/degradation, Vid27-related protein
AT4G33390	Bra011435	1	2180891	2180891	70	2280	23.8	0.0706211	AT4G33390.1		Plant protein of unknown function (DUF827)
AT4G33350	Bra011434	1	2181590	2181590	14	540	23.3	0.0669549	AT4G33350.1		Tic22-like family protein
AT4G33330	Bra011433	1	2185269	2185269	46	1160	22.4	0.0419829	AT4G33330.1	GUX2,PGSIP3	plant glycogenin-like starch initiation protein 3
AT4G33300	Bra011432	1	2191374	2191374	7	1020	26.8	0.0346009	AT4G33300.1	ADR1-L1	ADR1-like 1
AT4G33300	Bra011431	1	2195446	2195446	3	160	23.2	0.00891419	AT4G33300.1	ADR1-L1	ADR1-like 1
AT4G33270	Bra011430	1	2197632	2197632	30	920	26	0.0275329	AT4G33270.1	CDC20.1	Transducin family protein / WD-40 repeat family protein
AT4G33240	Bra011429	1	2203350	2203350	41	1500	28	0.0268268	AT4G33240.1	FAB1A	1-phosphatidylinositol-4-phosphate 5-kinases;zinc ion binding;1-phosphatidylinositol-3-phosphate 5-kinases
AT4G33220	Bra011428	1	2213404	2213404	26	840	30.2	0.0433282	AT4G33220.1	ATPME44,PME44	pectin methylesterase 44
AT4G33210	Bra011427	1	2216241	2216241	14	880	24.4	0.0195556	AT4G33210.1	SLOMO	F-box family protein
AT4G33200	Bra011426	1	2221504	2221504	15	1940	26.6	0.0481803	AT4G33200.1	ATXI-I,XI-15,XI-I	myosin, putative
AT4G33170	Bra011424	1	2237019	2237019	50	1460	25.6	0.0752098	AT4G33170.1		Tetratricopeptide repeat (TPR)-like superfamily protein
AT4G33160	Bra011423	1	2240096	2240096	10	440	22.2	0.0191216	AT4G33160.1		F-box family protein
AT4G33150	Bra011422	1	2245640	2245640	27	1000	26.8	0.0229054	AT4G33150.1	LKR,LKR/SDH,SDH	lysine-ketoglutarate reductase/saccharopine dehydrogenase bifunctional enzyme
AT4G33145	Bra011421	1	2251791	2251791	5	160	19.2	0.042001	AT4G33145.1
AT4G33145	Bra011418	1	2256195	2256195	5	180	22.9	0.0433263	AT4G33145.1
AT4G33140	Bra011417	1	2258425	2258425	6	360	29.1	0.0346378	AT4G33140.1		Haloacid dehalogenase-like hydrolase (HAD) superfamily protein
AT4G33130	Bra011416	1	2260052	2260052	21	580	23.9	0.0582157	AT4G33130.1
AT5G60930	Bra011415	1	2267882	2267882	24	780	22.9	0.0307402	AT5G60930.1		P-loop containing nucleoside triphosphate hydrolases superfamily protein
AT4G33110	Bra011414	1	2273036	2273036	10	840	24.7	0.0181067	AT4G33110.1		S-adenosyl-L-methionine-dependent methyltransferases superfamily protein
AT4G33090	Bra011412	1	2276800	2276800	60	1720	24.9	0.0485858	AT4G33090.1	APM1,ATAPM1	aminopeptidase M1
AT4G33080	Bra011411	1	2285921	2285921	19	900	26.4	0.0630206	AT4G33080.1		AGC (cAMP-dependent, cGMP-dependent and protein kinase C) kinase family protein
AT4G33060	Bra011410	1	2290867	2290867	22	980	27.1	0.019826	AT4G33060.1		Cyclophilin-like peptidyl-prolyl cis-trans isomerase family protein
AT4G33050	Bra011409	1	2292067	2292067	16	280	21.3	0.12732	AT4G33050.3	EDA39	calmodulin-binding family protein
AT4G33040	Bra011408	1	2302551	2302551	2	340	24	0.0141858	AT4G33040.1		Thioredoxin superfamily protein
AT4G33030	Bra011407	1	2307192	2307192	17	580	30.1	0.042875	AT4G33030.1	SQD1	sulfoquinovosyldiacylglycerol 1
AT4G33020	Bra011406	1	2310359	2310359	21	820	25	0.0302063	AT4G33020.1	ATZIP9,ZIP9	ZIP metal ion transporter family
AT4G33010	Bra011405	1	2313842	2313842	16	900	26.1	0.047859	AT4G33010.1	AtGLDP1,GLDP1	glycine decarboxylase P-protein 1
AT4G33000	Bra011404	1	2320033	2320033	6	260	26.4	0.069575	AT4G33000.1	ATCBL10,CBL10,SCABP8	calcineurin B-like protein 10
AT4G32980	Bra011403	1	2324138	2324138	7	500	29.3	0.0214071	AT4G32980.1	ATH1	homeobox gene 1
	Bra011402	1	2329240	2329240	14	180	23.6	0.0146398
	Bra011401	1	2331715	2331715	16	260	21.5	0.0168271
AT4G32940	Bra011398	1	2343483	2343483	13	520	25.6	0.0527797	AT4G32940.1	GAMMA-VPE,GAMMAVPE	gamma vacuolar processing enzyme
AT4G32930	Bra011397	1	2347081	2347081	12	420	26.2	0.0317263	AT4G32930.1
AT4G32920	Bra011396	1	2349468	2349468	77	2200	24.3	0.035336	AT4G32920.1		glycine-rich protein
AT4G32910	Bra011395	1	2360462	2360462	40	960	24.1	0.0399495	AT4G32910.1
AT4G32900	Bra011394	1	2361489	2361489	9	320	21.2	0.0173815	AT4G32900.2		Peptidyl-tRNA hydrolase II (PTH2) family protein
AT4G32890	Bra011393	1	2366967	2366967	7	520	21.5	0.0247483	AT4G32890.1	GATA9	GATA transcription factor 9
	Bra011391	1	2382005	2382005	1	300	28	0.0186303
AT4G32850	Bra011388	1	2399005	2399005	4	260	30.8	0.0413835	AT4G32850.5	nPAP,PAP(IV)	nuclear poly(a) polymerase
AT4G32840	Bra011387	1	2401713	2401713	10	620	25.8	0.0888938	AT4G32840.1	PFK6	phosphofructokinase 6
AT4G32830	Bra011386	1	2406968	2406968	10	520	22.7	0.0658761	AT4G32830.1	AtAUR1,AUR1	ataurora1
AT4G32820	Bra011385	1	2407943	2407943	41	2320	29	0.0927544	AT4G32820.1		Tetratricopeptide repeat (TPR)-like superfamily protein
AT4G32810	Bra011384	1	2420858	2420858	22	700	25.5	0.0671338	AT4G32810.1	ATCCD8,CCD8,MAX4	carotenoid cleavage dioxygenase 8
AT4G32800	Bra011383	1	2430972	2430972	15	620	25.4	0.11321	AT4G32800.1		Integrase-type DNA-binding superfamily protein
AT4G32780	Bra011382	1	2440543	2440543	5	980	25.7	0.068535	AT4G32780.1		phosphoinositide binding
AT4G32605	Bra011381	1	2443955	2443955	29	380	22.4	0.040387	AT4G32605.1		Mitochondrial glycoprotein family protein
AT3G17710	Bra011379	1	2453459	2453459	1	40	27.2	0.0365267	AT3G17710.1		F-box and associated interaction domains-containing protein
AT4G32760	Bra011378	1	2459058	2459058	9	700	24.2	0.0745073	AT4G32760.2		ENTH/VHS/GAT family protein
AT4G32750	Bra011377	1	2466259	2466259	7	400	26.6	0.0130583	AT4G32750.1
AT4G32730	Bra011376	1	2471635	2471635	11	1040	28.4	0.0198287	AT4G32730.2	ATMYB3R-1,ATMYB3R1,MYB3R-1,MYB3R1,PC-MYB1	Homeodomain-like protein
AT4G32720	Bra011375	1	2475412	2475412	42	1000	23.3	0.0402618	AT4G32720.1	AtLa1,La1	La protein 1
AT4G32710	Bra011374	1	2484868	2484868	31	720	25.5	0.0269575	AT4G32710.1		Protein kinase superfamily protein
	Bra011373	1	2486035	2486035	9	240	22	0.0589956
AT4G32700	Bra011372	1	2499804	2499804	112	3060	24.7	0.118612	AT4G32700.2	TEB	helicases;ATP-dependent helicases;nucleic acid binding;ATP binding;DNA-directed DNA polymerases;DNA binding
AT4G32680	Bra011371	1	2500861	2500861	13	280	22	0.128401	AT4G32680.1
AT4G32670	Bra011370	1	2503197	2503197	25	700	25.3	0.0976929	AT4G32670.1		RING/FYVE/PHD zinc finger superfamily protein
AT4G32670	Bra011369	1	2506920	2506920	16	1200	26.6	0.138059	AT4G32670.1		RING/FYVE/PHD zinc finger superfamily protein
AT4G32660	Bra011368	1	2513354	2513354	6	480	26.4	0.0263442	AT4G32660.1	AME3	Protein kinase superfamily protein
AT4G32650	Bra011367	1	2515304	2515304	11	580	21.6	0.0787324	AT4G32650.1	ATKC1,AtLKT1,KAT3,KC1	potassium channel in Arabidopsis thaliana 3
AT4G32640	Bra011366	1	2526541	2526541	10	880	26.3	0.185731	AT4G32640.1		Sec23/Sec24 protein transport family protein
AT4G32630	Bra011365	1	2531579	2531579	10	480	27.9	0.0205356	AT4G32630.1		ArfGap/RecO-like zinc finger domain-containing protein
AT4G32620	Bra011364	1	2535404	2535404	8	1300	27.9	0.0268328	AT4G32620.1		Enhancer of polycomb-like transcription factor protein
AT4G32610	Bra011361	1	2560990	2560990	22	600	23.3	0.0635284	AT4G32610.1		copper ion binding
AT4G32605	Bra011360	1	2563192	2563192	26	480	24.5	0.0423231	AT4G32605.1		Mitochondrial glycoprotein family protein
AT4G32600	Bra011359	1	2566097	2566097	18	720	28.3	0.0432413	AT4G32600.1		RING/U-box superfamily protein
AT4G32590	Bra011358	1	2568704	2568704	9	300	20.7	0.034452	AT4G32590.1		2Fe-2S ferredoxin-like superfamily protein
AT4G32570	Bra011357	1	2570216	2570216	7	380	29.3	0.0981747	AT4G32570.1	TIFY8	TIFY domain protein 8
AT4G32560	Bra011356	1	2575308	2575308	11	560	24.4	0.0385934	AT4G32560.1		paramyosin-related
AT4G32551	Bra011355	1	2581196	2581196	4	820	27.8	0.0305036	AT4G32551.1	LUG,RON2	LisH dimerisation motif;WD40/YVTN repeat-like-containing domain
AT4G32540	Bra011354	1	2589297	2589297	2	560	29.2	0.0565707	AT4G32540.1	YUC,YUC1	Flavin-binding monooxygenase family protein
AT4G29250	Bra011353	1	2598471	2598471	44	580	26.8	0.111864	AT4G29250.1		HXXXD-type acyl-transferase family protein
AT2G25610	Bra011352	1	2599573	2599573	4	320	23.1	0.131487	AT2G25610.1		ATPase, F0/V0 complex, subunit C protein
AT4G32500	Bra011351	1	2612227	2612227	13	760	27.4	0.103731	AT4G32500.1	AKT5,KT5	K+ transporter 5
AT4G32470	Bra011350	1	2615630	2615630	2	120	28.1	0.0294816	AT4G32470.1		Cytochrome bd ubiquinol oxidase, 14kDa subunit
AT4G32460	Bra011349	1	2621291	2621291	11	520	26.1	0.0244147	AT4G32460.1		Protein of unknown function, DUF642
AT4G32450	Bra011348	1	2628420	2628420	17	820	27.2	0.0600291	AT4G32450.1		Pentatricopeptide repeat (PPR) superfamily protein
AT4G32430	Bra011347	1	2632589	2632589	30	580	29.1	0.0645112	AT4G32430.1		Pentatricopeptide repeat (PPR) superfamily protein
AT4G32420	Bra011346	1	2635509	2635509	35	960	26.6	0.0485402	AT4G32420.1		Cyclophilin-like peptidyl-prolyl cis-trans isomerase family protein
AT4G32410	Bra011345	1	2640630	2640630	34	920	29	0.0313608	AT4G32410.1	AtCESA1,CESA1,RSW1	cellulose synthase 1
AT4G32400	Bra011344	1	2647014	2647014	20	640	28.6	0.045569	AT4G32400.1	ATBT1,EMB104,EMB42,SHS1	Mitochondrial substrate carrier family protein
AT4G32390	Bra011343	1	2649386	2649386	15	700	26.3	0.0614952	AT4G32390.1		Nucleotide-sugar transporter family protein
AT4G32375	Bra011341	1	2655568	2655568	5	320	25	0.0535759	AT4G32375.1		Pectin lyase-like superfamily protein
AT4G32340	Bra011339	1	2660425	2660425	26	320	19.5	0.0135579	AT4G32340.1		Tetratricopeptide repeat (TPR)-like superfamily protein
AT4G32330	Bra011338	1	2664609	2664609	28	600	27.4	0.0483773	AT4G32330.1		TPX2 (targeting protein for Xklp2) protein family
AT4G32300	Bra011337	1	2672562	2672562	133	2640	24.7	0.0501321	AT4G32300.1	SD2-5	S-domain-2 5
	Bra011336	1	2681337	2681337	3	180	21.7	0.0579836
AT4G32295	Bra011335	1	2685867	2685867	1	180	32.3	0.00273973	AT4G32295.1
AT4G32290	Bra011334	1	2687565	2687565	22	920	24.3	0.0470833	AT4G32290.1		Core-2/I-branching beta-1,6-N-acetylglucosaminyltransferase family protein
AT4G32285	Bra011333	1	2689733	2689733	39	720	23.5	0.0221526	AT4G32285.1		ENTH/ANTH/VHS superfamily protein
AT4G32280	Bra011332	1	2694504	2694504	8	340	26.1	0.0639865	AT4G32280.1	IAA29	indole-3-acetic acid inducible 29
	EPlBRAG00000000119	1	2701586	2701586	1	60	26.7	0.029321
AT4G32270	Bra011331	1	2701932	2701932	8	380	28.9	0.0260122	AT4G32270.1		Ubiquitin-like superfamily protein
AT4G32250	Bra011330	1	2704987	2704987	61	1020	22.5	0.0369658	AT4G32250.1		Protein kinase superfamily protein
AT4G32260	Bra011329	1	2707465	2707465	11	460	22	0.029234	AT4G32260.1		ATPase, F0 complex, subunit B/B\', bacterial/chloroplast
AT4G32190	Bra011328	1	2711435	2711435	56	1700	25.4	0.0296742	AT4G32190.1		Myosin heavy chain-related protein
AT4G32180	Bra011327	1	2712700	2712700	34	1440	24.5	0.0269246	AT4G32180.1	ATPANK2,PANK2	pantothenate kinase 2
AT4G32160	Bra011326	1	2721447	2721447	14	680	27.1	0.0331858	AT4G32160.1		Phox (PX) domain-containing protein
AT4G32150	Bra011325	1	2723472	2723472	25	560	23.4	0.0394119	AT4G32150.1	ATVAMP711,VAMP711	vesicle-associated membrane protein 711
AT4G32120	Bra011324	1	2728517	2728517	15	700	26.8	0.0303511	AT4G32120.1		Galactosyltransferase family protein
AT4G32100	Bra011323	1	2733201	2733201	6	260	22.7	0.0262202	AT4G32100.1		Beta-1,3-N-Acetylglucosaminyltransferase family protein
AT4G32100	Bra011322	1	2737122	2737122	10	180	29.5	0.0221057	AT4G32100.1		Beta-1,3-N-Acetylglucosaminyltransferase family protein
AT4G32090	Bra011321	1	2739170	2739170	6	240	20.4	0.02431	AT4G32090.1		Beta-1,3-N-Acetylglucosaminyltransferase family protein
AT4G32070	Bra011320	1	2740739	2740739	19	500	29.3	0.0593593	AT4G32070.1		Octicosapeptide/Phox/Bem1p (PB1) domain-containing protein / tetratricopeptide repeat (TPR)-containing protein
AT4G32060	Bra011319	1	2745800	2745800	17	620	22.5	0.06503	AT4G32060.1		calcium-binding EF hand family protein
AT4G32050	Bra011318	1	2750789	2750789	8	600	23	0.0814082	AT4G32050.1		neurochondrin family protein
AT4G32040	Bra011317	1	2753448	2753448	21	540	24.2	0.0301053	AT4G32040.1	KNAT5	KNOTTED1-like homeobox gene 5
AT4G32030	Bra011316	1	2756986	2756986	24	660	21	0.036328	AT4G32030.1
AT4G32020	Bra011315	1	2759913	2759913	8	260	23.1	0.0137407	AT4G32020.1
AT4G31990	Bra011314	1	2774940	2774940	64	1640	24.9	0.0421405	AT4G31990.1	AAT3,ASP5,ATAAT1	aspartate aminotransferase 5
	Bra011313	1	2782479	2782479	2	300	22.6	0.0362182
AT4G31980	Bra011312	1	2785265	2785265	4	440	25	0.0512373	AT4G31980.1
AT2G25170	Bra011311	1	2800459	2800459	1	1180	27.6	0.0476719	AT2G25170.1	CHD3,CHR6,GYM,PKL,SSL2	chromatin remodeling factor CHD3 (PICKLE)
AT2G25170	Bra011310	1	2811883	2811883	3	860	26.8	0.0054825	AT2G25170.1	CHD3,CHR6,GYM,PKL,SSL2	chromatin remodeling factor CHD3 (PICKLE)
AT2G20620	Bra011309	1	2816841	2816841	3	360	22.8	0.019934	AT2G20620.1		Protein of unknown function (DUF626)
AT4G31890	Bra011308	1	2821544	2821544	3	680	22.3	0.0477165	AT4G31890.1		ARM repeat superfamily protein
AT4G31880	Bra011307	1	2826975	2826975	1	1240	25.3	0.0923301	AT4G31880.1
AT4G31875	Bra011306	1	2843397	2843397	1	60	28.9	0.0131575	AT4G31875.1
AT4G31850	Bra011305	1	2844544	2844544	4	100	24.5	0.0337851	AT4G31850.1	PGR3	proton gradient regulation 3
AT4G31850	Bra011304	1	2850815	2850815	5	620	21.9	0.071137	AT4G31850.1	PGR3	proton gradient regulation 3
AT4G31840	Bra011303	1	2854154	2854154	16	380	24.6	0.0448561	AT4G31840.1	AtENODL15,ENODL15	early nodulin-like protein 15
AT4G31830	Bra011302	1	2854991	2854991	1	60	25.8	0.0615391	AT4G31830.1
AT4G31820	Bra011301	1	2862622	2862622	37	900	25.1	0.0367727	AT4G31820.1	ENP,MAB4,NPY1	Phototropic-responsive NPH3 family protein
AT3G43710	Bra011300	1	2866436	2866436	5	240	26.8	0.0512352	AT3G43710.1		Galactose oxidase/kelch repeat superfamily protein
AT4G31800	Bra011299	1	2869828	2869828	14	380	20.4	0.0325443	AT4G31800.1	ATWRKY18,WRKY18	WRKY DNA-binding protein 18
AT4G31790	Bra011298	1	2876109	2876109	23	360	26.6	0.02958	AT4G31790.1		Tetrapyrrole (Corrin/Porphyrin) Methylases
AT4G31780	Bra011297	1	2879358	2879358	23	840	28	0.0179812	AT4G31780.2	MGD1,MGDA	monogalactosyl diacylglycerol synthase 1
AT4G31750	Bra011296	1	2882042	2882042	21	480	22.4	0.0343799	AT4G31750.1	WIN2	HOPW1-1-interacting 2
AT2G24765	Bra011295	1	2886116	2886116	9	340	25	0.0419016	AT2G24765.1	ARF3,ARL1,ATARL1	ADP-ribosylation factor 3
AT4G31730	Bra011294	1	2887930	2887930	5	420	22.3	0.0138666	AT4G31730.1	GDU1	glutamine dumper 1
AT4G31720	Bra011293	1	2894430	2894430	4	260	24.4	0.033094	AT4G31720.1	STG1,TAF10,TAFII15	TBP-associated factor II 15
AT1G77520	Bra011292	1	2897241	2897241	6	440	29.8	0.0111679	AT1G77520.1		O-methyltransferase family protein
AT5G10360	Bra011291	1	2898700	2898700	13	520	22.3	0.0429455	AT5G10360.1	EMB3010,RPS6B	Ribosomal protein S6e
AT4G31670	Bra011290	1	2900807	2900807	50	1080	24.2	0.0205156	AT4G31670.1	UBP18	ubiquitin-specific protease 18
AT4G31680	Bra011289	1	2905068	2905068	60	580	25.6	0.0341642	AT4G31680.1		Transcriptional factor B3 family protein
AT4G31630	Bra011288	1	2906649	2906649	8	420	23.2	0.0296695	AT4G31630.1		Transcriptional factor B3 family protein
AT4G31630	Bra011287	1	2910781	2910781	13	420	21.7	0.0513314	AT4G31630.1		Transcriptional factor B3 family protein
AT4G31620	Bra011286	1	2913422	2913422	39	760	25.2	0.0671292	AT4G31620.1		Transcriptional factor B3 family protein
AT4G31610	Bra011285	1	2923349	2923349	94	1820	22.7	0.0853096	AT4G31610.1	ATREM1,REM1	Transcriptional factor B3 family protein
AT4G31590	Bra011284	1	2923939	2923939	30	980	25.5	0.025976	AT4G31590.1	ATCSLC05,ATCSLC5,CSLC05,CSLC5	Cellulose-synthase-like C5
AT4G31570	Bra011283	1	2940785	2940785	12	1240	26.8	0.0223607	AT4G31570.1
AT4G31550	Bra011282	1	2951676	2951676	3	680	27	0.158377	AT4G31550.2	ATWRKY11,WRKY11	WRKY DNA-binding protein 11
AT4G31540	Bra011281	1	2955611	2955611	23	420	26.1	0.0768449	AT4G31540.1	ATEXO70G1,EXO70G1	exocyst subunit exo70 family protein G1
AT1G13080	Bra011280	1	2959535	2959535	7	480	27.9	0.0138408	AT1G13080.1	CYP71B2	cytochrome P450, family 71, subfamily B, polypeptide 2
AT4G32090	Bra011279	1	2962903	2962903	1	60	26.9	0	AT4G32090.1		Beta-1,3-N-Acetylglucosaminyltransferase family protein
AT4G32100	Bra011277	1	2969250	2969250	1	40	33.6	0.115166	AT4G32100.1		Beta-1,3-N-Acetylglucosaminyltransferase family protein
AT1G13080	Bra011276	1	2972528	2972528	1	540	27	0.00491431	AT1G13080.1	CYP71B2	cytochrome P450, family 71, subfamily B, polypeptide 2
AT4G31460	Bra011275	1	2978879	2978879	15	440	23.1	0.0292799	AT4G31460.1		Ribosomal L28 family
AT2G20620	Bra011273	1	2989581	2989581	8	520	23.3	0.0306107	AT2G20620.1		Protein of unknown function (DUF626)
AT2G24530	Bra011272	1	2992964	2992964	41	640	24.2	0.0783015	AT2G24530.1
AT4G31430	Bra011271	1	2998493	2998493	24	880	24	0.0298418	AT4G31430.2
AT4G31420	Bra011270	1	2999800	2999800	18	480	26.6	0.0480884	AT4G31420.1		Zinc finger protein 622
AT4G31410	Bra011269	1	3002072	3002072	26	520	22.9	0.0785997	AT4G31410.1		Protein of unknown function (DUF1644)
AT4G31390	Bra011268	1	3007321	3007321	30	840	27.1	0.0269471	AT4G31390.1		Protein kinase superfamily protein
	Bra011267	1	3010029	3010029	2	100	17.5	0.0186404
	Bra011266	1	3011046	3011046	5	100	27.6	0.0284
AT4G31380	Bra011265	1	3026246	3026246	1	120	26.6	0.055158	AT4G31380.1	FLP1	FPF1-like protein 1
AT4G31360	Bra011263	1	3030707	3030707	19	260	17.9	0.0788711	AT4G31360.1		selenium binding
AT4G31350	Bra011262	1	3033310	3033310	21	480	29.6	0.0284243	AT4G31350.1		Core-2/I-branching beta-1,6-N-acetylglucosaminyltransferase family protein
AT4G31340	Bra011260	1	3040167	3040167	18	600	24.5	0.0682678	AT4G31340.1		myosin heavy chain-related
AT4G31330	Bra011259	1	3043144	3043144	7	120	26.6	0.222017	AT4G31330.1		Protein of unknown function, DUF599
AT4G31320	Bra011258	1	3049374	3049374	9	400	23.2	0.0546486	AT4G31320.1		SAUR-like auxin-responsive protein family
AT4G31300	Bra011257	1	3054292	3054292	5	200	19.5	0.0261199	AT4G31300.1	PBA1	N-terminal nucleophile aminohydrolases (Ntn hydrolases) superfamily protein
AT4G31250	Bra011255	1	3060322	3060322	75	2340	23.1	0.0456911	AT4G31250.1		Leucine-rich repeat protein kinase family protein
AT4G31240	Bra011254	1	3068099	3068099	20	440	25.2	0.0638884	AT4G31240.1		protein kinase C-like zinc finger protein
AT4G31210	Bra011253	1	3076289	3076289	30	1360	25.3	0.0375151	AT4G31210.1		DNA topoisomerase, type IA, core
AT4G31200	Bra011252	1	3076923	3076923	38	980	24.7	0.0899286	AT4G31200.1		SWAP (Suppressor-of-White-APricot)/surp RNA-binding domain-containing protein
AT4G31180	Bra011251	1	3081582	3081582	19	480	22.2	0.0481153	AT4G31180.1		Class II aminoacyl-tRNA and biotin synthetases superfamily protein
AT4G31170	Bra011250	1	3083202	3083202	8	240	27	0.0475566	AT4G31170.1		Protein kinase superfamily protein
AT4G31140	Bra011249	1	3087301	3087301	14	640	24.6	0.0196606	AT4G31140.1		O-Glycosyl hydrolases family 17 protein
AT4G31130	Bra011248	1	3093825	3093825	4	460	24.9	0.0188817	AT4G31130.1		Protein of unknown function (DUF1218)
AT4G31110	Bra011247	1	3098466	3098466	12	680	24	0.037261	AT4G31110.1		Wall-associated kinase family protein
AT4G31100	Bra011246	1	3111850	3111850	26	940	23.2	0.0250324	AT4G31100.1		wall-associated kinase, putative
AT4G31110	Bra011245	1	3114082	3114082	54	1600	24.6	0.0453464	AT4G31110.1		Wall-associated kinase family protein
AT4G31050	Bra011244	1	3119911	3119911	27	680	27.5	0.0229119	AT4G31050.1		Biotin/lipoate A/B protein ligase family
AT4G31040	Bra011243	1	3120422	3120422	22	640	22.2	0.0519004	AT4G31040.1		CemA-like proton extrusion protein-related
AT4G31020	Bra011242	1	3124792	3124792	8	440	22.5	0.0443737	AT4G31020.1		alpha/beta-Hydrolases superfamily protein
AT4G31000	Bra011241	1	3128628	3128628	25	440	26.9	0.0164224	AT4G31000.1		Calmodulin-binding protein
AT2G24290	Bra011240	1	3130465	3130465	14	480	21.3	0.0448556	AT2G24290.1		Protein of unknown function (DUF1068)
AT2G24280	Bra011239	1	3132897	3132897	6	780	24.4	0.0306163	AT2G24280.1		alpha/beta-Hydrolases superfamily protein
AT4G30993	Bra011238	1	3136782	3136782	9	480	25.7	0.0996971	AT4G30993.2		Calcineurin-like metallo-phosphoesterase superfamily protein
AT4G30980	Bra011237	1	3138951	3138951	1	420	26.9	0.0182038	AT4G30980.1	LRL2	LJRHL1-like 2
AT4G30960	Bra011236	1	3156877	3156877	34	680	25.4	0.0201738	AT4G30960.1	ATCIPK6,CIPK6,SIP3,SNRK3.14	SOS3-interacting protein 3
AT4G30950	Bra011235	1	3172089	3172089	5	180	29.6	0.017384	AT4G30950.1	FAD6,FADC,SFD4	fatty acid desaturase 6
	Bra011234	1	3175181	3175181	6	140	20.4	0.0260505
AT4G30930	Bra011233	1	3176507	3176507	26	500	23.2	0.042646	AT4G30930.1	NFD1	Ribosomal protein L21
AT4G30920	Bra011232	1	3178522	3178522	46	1180	24.5	0.0520456	AT4G30920.1		Cytosol aminopeptidase family protein
AT4G30900	Bra011231	1	3183140	3183140	3	180	27	0.0143589	AT4G30900.1		DNAse I-like superfamily protein
AT4G30890	Bra011230	1	3187132	3187132	43	1260	24.7	0.0265208	AT4G30890.1	UBP24	ubiquitin-specific protease 24
AT4G30850	Bra011228	1	3196340	3196340	13	640	24.5	0.0194359	AT4G30850.1	HHP2	heptahelical transmembrane protein2
AT4G30830	Bra011226	1	3200419	3200419	20	500	23.2	0.126401	AT4G30830.1		Protein of unknown function, DUF593
AT4G30825	Bra011225	1	3201800	3201800	11	420	30.4	0.0580132	AT4G30825.1		Tetratricopeptide repeat (TPR)-like superfamily protein
AT4G30810	Bra011224	1	3211264	3211264	22	440	28.2	0.0240908	AT4G30810.1	scpl29	serine carboxypeptidase-like 29
AT4G30810	Bra011223	1	3224712	3224712	19	500	25.5	0.0191981	AT4G30810.1	scpl29	serine carboxypeptidase-like 29
AT4G30790	Bra011222	1	3241793	3241793	2	1300	27	0.072579	AT4G30790.1
AT4G30780	Bra011221	1	3248052	3248052	4	620	25.9	0.00811904	AT4G30780.1
AT4G30770	Bra011220	1	3249595	3249595	2	240	32.5	0.0073955	AT4G30770.1		Putative membrane lipoprotein
AT4G30700	Bra011219	1	3254680	3254680	28	840	24.9	0.0527261	AT4G30700.1		Pentatricopeptide repeat (PPR) superfamily protein
AT2G24050	Bra011218	1	3260760	3260760	11	520	23.4	0.00745764	AT2G24050.1	eIFiso4G2	MIF4G domain-containing protein / MA3 domain-containing protein
AT1G12950	Bra011217	1	3274899	3274899	1	380	27.1	0.018025	AT1G12950.1	RSH2	root hair specific 2
	Bra011216	1	3279691	3279691	10	660	27	0.0233729
	Bra011214	1	3289009	3289009	1	340	25.6	0.0192308
AT4G30700	Bra011212	1	3299574	3299574	5	600	23.5	0.0576349	AT4G30700.1		Pentatricopeptide repeat (PPR) superfamily protein
AT2G24050	Bra011211	1	3302773	3302773	16	580	24.2	0.0291683	AT2G24050.1	eIFiso4G2	MIF4G domain-containing protein / MA3 domain-containing protein
AT4G29770	Bra011210	1	3307758	3307758	22	420	26.4	0.0134604	AT4G29770.2
AT4G30640	Bra011207	1	3326424	3326424	9	380	28.7	0.0148708	AT4G30640.1		RNI-like superfamily protein
AT4G30630	Bra011204	1	3340973	3340973	16	460	27.7	0.025109	AT4G30630.1
AT4G30600	Bra011203	1	3348724	3348724	26	820	23.9	0.0400464	AT4G30600.1		signal recognition particle receptor alpha subunit family protein
	Bra011202	1	3352245	3352245	2	140	24.4	0.0494924
AT4G30530	Bra011201	1	3360526	3360526	13	340	27.7	0.0270696	AT4G30530.1		Class I glutamine amidotransferase-like superfamily protein
AT4G30520	Bra011200	1	3369207	3369207	9	580	23.1	0.112606	AT4G30520.1		Leucine-rich repeat protein kinase family protein
AT2G23940	Bra011198	1	3380031	3380031	10	300	25.9	0.0741186	AT2G23940.1		Protein of unknown function (DUF788)
AT4G30480	Bra011197	1	3385917	3385917	2	120	26.9	0.0428177	AT4G30480.2		Tetratricopeptide repeat (TPR)-like superfamily protein
AT4G30450	Bra011195	1	3389292	3389292	7	100	20.6	0.00585906	AT4G30450.1		glycine-rich protein
AT4G30440	Bra011194	1	3391956	3391956	28	820	21.4	0.0429452	AT4G30440.1	GAE1	UDP-D-glucuronate 4-epimerase 1
AT4G30430	Bra011193	1	3396131	3396131	4	280	28.6	0.0074111	AT4G30430.1	TET9	tetraspanin9
AT4G30420	Bra011192	1	3403376	3403376	3	160	28.6	0.0181165	AT4G30420.1		nodulin MtN21 /EamA-like transporter family protein
AT4G30420	Bra011191	1	3405849	3405849	1	140	26.5	0.0205344	AT4G30420.1		nodulin MtN21 /EamA-like transporter family protein
AT4G30410	Bra011190	1	3410410	3410410	3	480	26.3	0.0730666	AT4G30410.1		sequence-specific DNA binding transcription factors
AT4G30400	Bra011189	1	3413144	3413144	23	780	25	0.0358904	AT4G30400.1		RING/U-box superfamily protein
AT4G30370	Bra011187	1	3421050	3421050	9	380	21.5	0.0145627	AT4G30370.1		RING/U-box superfamily protein
AT4G30360	Bra011186	1	3422819	3422819	43	1180	25.9	0.0513731	AT4G30360.1	ATCNGC17,CNGC17	cyclic nucleotide-gated channel 17
AT4G30350	Bra011185	1	3431736	3431736	77	1400	23.7	0.0476413	AT4G30350.1		Double Clp-N motif-containing P-loop nucleoside triphosphate hydrolases superfamily protein
AT4G30340	Bra011184	1	3442035	3442035	16	820	25.1	0.042608	AT4G30340.1	ATDGK7,DGK7	diacylglycerol kinase 7
AT5G39560	Bra011182	1	3450606	3450606	5	220	30.6	0.0148363	AT5G39560.1		Galactose oxidase/kelch repeat superfamily protein
AT5G48070	Bra011181	1	3453217	3453217	6	80	28.1	0.0125579	AT5G48070.1	ATXTH20,XTH20	xyloglucan endotransglucosylase/hydrolase 20
AT4G30280	Bra011180	1	3455584	3455584	4	140	29	0.0722849	AT4G30280.1	ATXTH18,XTH18	xyloglucan endotransglucosylase/hydrolase 18
AT4G30270	Bra011179	1	3462998	3462998	10	380	25.6	0.0239909	AT4G30270.1	MERI-5,MERI5B,SEN4,XTH24	xyloglucan endotransglucosylase/hydrolase 24
AT2G18840	Bra011178	1	3464778	3464778	9	340	21.9	0.0393816	AT2G18840.1		Integral membrane Yip1 family protein
AT4G30250	Bra011177	1	3469571	3469571	7	1060	24.4	0.0190737	AT4G30250.1		P-loop containing nucleoside triphosphate hydrolases superfamily protein
AT4G30240	Bra011176	1	3472895	3472895	11	220	32.4	0.0514309	AT4G30240.1		Syntaxin/t-SNARE family protein
AT4G30230	Bra011175	1	3475850	3475850	15	580	26.8	0.0738533	AT4G30230.1
AT4G30210	Bra011174	1	3485948	3485948	24	780	25.5	0.120692	AT4G30210.2	AR2,ATR2	P450 reductase 2
AT4G30200	Bra011173	1	3497587	3497587	11	320	25.8	0.0299516	AT4G30200.2	VEL1	vernalization5/VIN3-like
AT4G30190	Bra011172	1	3518066	3518066	6	560	25.8	0.0227091	AT4G30190.1	AHA2,HA2,PMA2	H(+)-ATPase 2
AT4G30180	Bra011171	1	3523996	3523996	1	320	27.1	0.0246021	AT4G30180.1		sequence-specific DNA binding transcription factors;transcription regulators
AT4G30170	Bra011170	1	3532077	3532077	2	620	27.7	0.00925158	AT4G30170.1		Peroxidase family protein
	Bra011169	1	3538687	3538687	2	340	28.7	0.00752939
AT4G30160	Bra011168	1	3546639	3546639	22	920	29.1	0.0170683	AT4G30160.1	ATVLN4,VLN4	villin 4
AT4G30150	Bra011167	1	3560007	3560007	109	2020	26.3	0.0601882	AT4G30150.1
AT4G30130	Bra011166	1	3562894	3562894	21	760	28.9	0.0351745	AT4G30130.1		Protein of unknown function (DUF630 and DUF632)
AT4G30110	Bra011165	1	3566551	3566551	6	620	26.3	0.128939	AT4G30110.1	ATHMA2,HMA2	heavy metal atpase 2
AT4G30110	Bra011164	1	3577237	3577237	9	1320	27	0.022504	AT4G30110.1	ATHMA2,HMA2	heavy metal atpase 2
AT4G30090	Bra011163	1	3582555	3582555	22	480	25	0.0342731	AT4G30090.1	emb1353	embryo defective 1353
AT4G30080	Bra011162	1	3589431	3589431	19	540	29.1	0.0418844	AT4G30080.1	ARF16	auxin response factor 16
AT4G30030	Bra011161	1	3598552	3598552	10	240	31.5	0.0177152	AT4G30030.1		Eukaryotic aspartyl protease family protein
AT4G30020	Bra011160	1	3605230	3605230	31	740	29	0.0555597	AT4G30020.1		PA-domain containing subtilase family protein
AT2G25680	Bra011159	1	3609834	3609834	25	760	26.5	0.0397882	AT2G25680.1	MOT1	molybdate transporter 1
AT4G30010	Bra011158	1	3618230	3618230	6	160	19.9	0.0261826	AT4G30010.1
AT4G30000	Bra011157	1	3620204	3620204	18	320	27.9	0.0270718	AT4G30000.1		Dihydropterin pyrophosphokinase / Dihydropteroate synthase
AT4G29990	Bra011156	1	3623417	3623417	59	1160	29.5	0.0309683	AT4G29990.1		Leucine-rich repeat transmembrane protein kinase protein
AT4G29960	Bra011155	1	3628209	3628209	17	660	22.6	0.0299423	AT4G29960.1
AT4G29950	Bra011154	1	3632914	3632914	57	1040	27	0.025052	AT4G29950.1		Ypt/Rab-GAP domain of gyp1p superfamily protein
AT4G29940	Bra011153	1	3640976	3640976	42	1000	25.6	0.0730019	AT4G29940.1	PRHA	pathogenesis related homeodomain protein A
AT4G29930	Bra011152	1	3651767	3651767	3	360	26.8	0.117457	AT4G29930.3		basic helix-loop-helix (bHLH) DNA-binding superfamily protein
AT2G07760	Bra011151	1	3653287	3653287	4	340	23.8	0.0785064	AT2G07760.1		Zinc knuckle (CCHC-type) family protein
AT4G29920	Bra011150	1	3664017	3664017	101	2180	24.6	0.0754745	AT4G29920.1		Double Clp-N motif-containing P-loop nucleoside triphosphate hydrolases superfamily protein
AT5G63820	Bra011149	1	3680730	3680730	13	400	20.6	0.0167907	AT5G63820.1		Protein of unknown function (DUF626)
AT4G29550	Bra011148	1	3681154	3681154	2	140	21.1	0.0318437	AT4G29550.1		Protein of unknown function (DUF626)
AT4G29550	Bra011147	1	3688434	3688434	4	120	20.5	0.0897559	AT4G29550.1		Protein of unknown function (DUF626)
AT5G63820	Bra011146	1	3688732	3688732	6	100	20.4	0.0131485	AT5G63820.1		Protein of unknown function (DUF626)
AT4G29870	Bra011143	1	3707216	3707216	4	500	25.6	0.0132163	AT4G29870.1		Oligosaccharyltransferase complex/magnesium transporter family protein
AT4G29860	Bra011142	1	3708049	3708049	17	560	21.9	0.157018	AT4G29860.1	EMB2757,TAN	Transducin/WD40 repeat-like superfamily protein
AT4G29850	Bra011141	1	3710901	3710901	4	160	22.1	0.0374787	AT4G29850.1		Eukaryotic protein of unknown function (DUF872)
AT4G29840	Bra011140	1	3712412	3712412	24	900	25.2	0.046649	AT4G29840.1	MTO2,TS	Pyridoxal-5\'-phosphate-dependent enzyme family protein
AT4G29830	Bra011139	1	3714985	3714985	21	420	28.3	0.0499812	AT4G29830.1	VIP3	Transducin/WD40 repeat-like superfamily protein
AT4G29820	Bra011138	1	3715701	3715701	16	420	19.7	0.0528068	AT4G29820.1	ATCFIM-25,CFIM-25	homolog of CFIM-25
AT4G29810	Bra011137	1	3717557	3717557	16	500	27.7	0.040993	AT4G29810.1	ATMKK2,MK1,MKK2	MAP kinase kinase 2
AT4G29790	Bra011136	1	3728140	3728140	30	1400	25.3	0.10328	AT4G29790.1
	Bra011135	1	3732285	3732285	2	100	18.6	0.0402859
AT5G22355	Bra011134	1	3736509	3736509	31	300	21.8	0.0270713	AT5G22355.1		Cysteine/Histidine-rich C1 domain family protein
AT4G29730	Bra011133	1	3743597	3743597	12	700	26.5	0.0672782	AT4G29730.1	MSI5,NFC5	nucleosome/chromatin assembly factor group C5
AT4G29720	Bra011132	1	3753153	3753153	26	660	24.9	0.0283205	AT4G29720.1	ATPAO5,PAO5	polyamine oxidase 5
	Bra011131	1	3765774	3765774	6	280	24.6	0.0244958
AT4G29700	Bra011130	1	3768906	3768906	11	380	26.2	0.0712061	AT4G29700.1		Alkaline-phosphatase-like family protein
AT4G29690	Bra011129	1	3772502	3772502	24	800	25.2	0.0516479	AT4G29690.1		Alkaline-phosphatase-like family protein
AT4G29680	Bra011128	1	3777249	3777249	22	420	23.7	0.0319359	AT4G29680.1		Alkaline-phosphatase-like family protein
AT4G29670	Bra011127	1	3779428	3779428	11	420	24	0.0910048	AT4G29670.1	ACHT2	atypical CYS HIS rich thioredoxin 2
AT4G29658	Bra011125	1	3783505	3783505	1	80	32.7	0.0534494	AT4G29658.1	PRA1.C	prenylated RAB acceptor 1.C
AT4G29550	Bra011124	1	3791972	3791972	7	720	27.7	0.0319807	AT4G29550.1		Protein of unknown function (DUF626)
	Bra011123	1	3797701	3797701	1	780	18.9	0.0892896
AT4G29530	Bra011120	1	3811618	3811618	4	220	25.1	0.0736919	AT4G29530.1		Pyridoxal phosphate phosphatase-related protein
AT4G29520	Bra011119	1	3812206	3812206	28	560	21	0.0429936	AT4G29520.1
AT4G29510	Bra011118	1	3815701	3815701	17	440	23.3	0.0135949	AT4G29510.1	ATPRMT11,ATPRMT1B,PRMT11,PRMT1B	arginine methyltransferase 11
AT4G29490	Bra011117	1	3819555	3819555	22	860	21.2	0.0377273	AT4G29490.1		Metallopeptidase M24 family protein
AT4G29480	Bra011116	1	3820401	3820401	2	80	25.5	0.00345267	AT4G29480.1		Mitochondrial ATP synthase subunit G protein
AT4G29380	Bra011114	1	3828213	3828213	2	420	24.1	0.0200552	AT4G29380.1		protein kinase family protein / WD-40 repeat family protein
AT3G04900	Bra011113	1	3829125	3829125	27	420	18.4	0.0369534	AT3G04900.1		Heavy metal transport/detoxification superfamily protein
AT4G29460	Bra011112	1	3830290	3830290	10	220	26.2	0.0222493	AT4G29460.1		Phospholipase A2 family protein
AT4G29450	Bra011111	1	3832147	3832147	84	1280	22.2	0.047197	AT4G29450.1		Leucine-rich repeat protein kinase family protein
AT4G34400	Bra011110	1	3836641	3836641	10	340	26.9	0.0170687	AT4G34400.1		AP2/B3-like transcriptional factor family protein
AT4G29440	Bra011109	1	3839512	3839512	120	2260	24	0.0388449	AT4G29440.1		Regulator of Vps4 activity in the MVB pathway protein
AT4G29430	Bra011108	1	3843992	3843992	12	240	20	0.0118564	AT4G29430.1	rps15ae	ribosomal protein S15A E
AT4G29420	Bra011107	1	3844453	3844453	63	900	23.9	0.0232857	AT4G29420.1		F-box/RNI-like superfamily protein
	EPlBRAG00000000342	1	3846678	3846678	2	60	24.2	0.0793248
AT4G29410	Bra011106	1	3847011	3847011	2	340	24.5	0.00385285	AT4G29410.1		Ribosomal L28e protein family
	EPlBRAG00000001131	1	3847747	3847747	3	40	17.1	0.0150569
	EPlBRAG00000001208	1	3847937	3847937	3	80	19.7	0.0925277
	EPlBRAG00000000923	1	3848148	3848148	3	40	17.2	0.0397966
AT4G29400	Bra011105	1	3851198	3851198	8	340	25.1	0.0429401	AT4G29400.1		Protein of unknown function (DUF3531)
AT4G29380	Bra011104	1	3862285	3862285	32	1000	26	0.0270377	AT4G29380.1		protein kinase family protein / WD-40 repeat family protein
AT5G49000	Bra011101	1	3869845	3869845	2	240	31	0.173482	AT5G49000.2		Galactose oxidase/kelch repeat superfamily protein
AT4G29360	Bra011100	1	3876928	3876928	36	780	24.2	0.0844875	AT4G29360.1		O-Glycosyl hydrolases family 17 protein
AT2G19760	Bra011099	1	3879957	3879957	2	260	26.1	0.0241205	AT2G19760.1	PFN1,PRF1	profilin 1
AT4G29330	Bra011097	1	3887890	3887890	15	460	23.9	0.047705	AT4G29330.1	DER1	DERLIN-1
AT4G29310	Bra011096	1	3894302	3894302	2	680	24.5	0.0311685	AT4G29310.1		Protein of unknown function (DUF1005)
AT4G29280	Bra011095	1	3901935	3901935	1	80	26.8	0.0406648	AT4G29280.1	LCR22	low-molecular-weight cysteine-rich 22
AT4G29310	Bra011094	1	3906730	3906730	1	120	23.9	0.00695846	AT4G29310.1		Protein of unknown function (DUF1005)
AT3G01020	Bra011093	1	3911312	3911312	4	180	27.9	0.0197248	AT3G01020.1	ATISU2,ISU2	ISCU-like 2
AT4G29280	Bra011092	1	3916983	3916983	1	100	25.5	0.0099792	AT4G29280.1	LCR22	low-molecular-weight cysteine-rich 22
AT4G29270	Bra011091	1	3922309	3922309	10	520	27.5	0.0192969	AT4G29270.1		HAD superfamily, subfamily IIIB acid phosphatase
AT4G29230	Bra011090	1	3929733	3929733	1	840	27.6	0.0127956	AT4G29230.1	anac075,NAC075	NAC domain containing protein 75
AT4G29220	Bra011089	1	3935705	3935705	13	480	28.2	0.0472255	AT4G29220.1	PFK1	phosphofructokinase 1
AT4G29210	Bra011088	1	3941082	3941082	34	840	25.9	0.0346031	AT4G29210.1	GGT3,GGT4	gamma-glutamyl transpeptidase 4
AT4G29190	Bra011087	1	3958590	3958590	9	960	23.1	0.0140315	AT4G29190.1		Zinc finger C-x8-C-x5-C-x3-H type family protein
AT4G34400	Bra011086	1	3964757	3964757	4	340	24.9	0.00835843	AT4G34400.1		AP2/B3-like transcriptional factor family protein
AT4G29160	Bra011085	1	3967242	3967242	11	500	24.4	0.0357502	AT4G29160.1	SNF7.1	SNF7 family protein
AT4G29140	Bra011084	1	3976092	3976092	9	1060	22.7	0.0306498	AT4G29140.1		MATE efflux family protein
AT4G29100	Bra011083	1	4008528	4008528	1	640	25.3	0.0135268	AT4G29100.1		basic helix-loop-helix (bHLH) DNA-binding superfamily protein
AT4G29080	Bra011082	1	4043543	4043543	4	420	25.5	0.0172861	AT4G29080.1	IAA27,PAP2	phytochrome-associated protein 2
AT4G29060	Bra011081	1	4053108	4053108	114	3000	24.1	0.0515931	AT4G29060.1	emb2726	elongation factor Ts family protein
AT4G29050	Bra011080	1	4054741	4054741	50	1220	24.4	0.0916523	AT4G29050.1		Concanavalin A-like lectin protein kinase family protein
AT4G29040	Bra011079	1	4058527	4058527	18	820	25.6	0.0306768	AT4G29040.1	RPT2a	regulatory particle AAA-ATPase 2A
AT5G04047	Bra011078	1	4067569	4067569	8	380	21.9	0.0295235	AT5G04047.1		Plant self-incompatibility protein S1 family
	Bra011077	1	4069608	4069608	1	100	20.7	0.0500292
AT4G29010	Bra011076	1	4073752	4073752	37	980	24.2	0.0267094	AT4G29010.1	AIM1	Enoyl-CoA hydratase/isomerase family
AT4G29000	Bra011075	1	4080998	4080998	46	980	23.5	0.0381588	AT4G29000.1		Tesmin/TSO1-like CXC domain-containing protein
AT4G28990	Bra011074	1	4083535	4083535	18	440	25.7	0.0211775	AT4G28990.1		RNA-binding protein-related
AT4G28980	Bra011073	1	4085516	4085516	16	440	21.2	0.0339035	AT4G28980.1	CAK1AT,CDKF;1	CDK-activating kinase 1AT
AT4G28950	Bra011072	1	4087824	4087824	19	520	20	0.0359096	AT4G28950.1	ARAC7,ATRAC7,ATROP9,RAC7,ROP9	RHO-related protein from plants 9
AT3G23890	Bra011071	1	4094125	4094125	16	1620	25.4	0.0291754	AT3G23890.2	ATTOPII,TOPII	topoisomerase II
AT4G28940	Bra011070	1	4098260	4098260	15	460	24.5	0.0178876	AT4G28940.1		Phosphorylase superfamily protein
AT4G28910	Bra011069	1	4108863	4108863	21	480	32.8	0.0192684	AT4G28910.1	NINJA	novel interactor of JAZ
AT4G28890	Bra011068	1	4112284	4112284	24	900	26.5	0.0319115	AT4G28890.1		RING/U-box superfamily protein
AT4G28880	Bra011067	1	4118130	4118130	12	560	26.7	0.0241582	AT4G28880.1	ckl3	casein kinase I-like 3
AT4G28850	Bra011066	1	4120212	4120212	2	560	27	0.00267026	AT4G28850.1	ATXTH26,XTH26	xyloglucan endotransglucosylase/hydrolase 26
AT4G28830	Bra011064	1	4139376	4139376	11	440	25.5	0.0260962	AT4G28830.1		S-adenosyl-L-methionine-dependent methyltransferases superfamily protein
AT4G28820	Bra011063	1	4139697	4139697	4	140	24.4	0.0144416	AT4G28820.1		HIT-type Zinc finger family protein
AT4G28800	Bra011061	1	4162506	4162506	3	160	18.8	0.0235897	AT4G28800.1		basic helix-loop-helix (bHLH) DNA-binding superfamily protein
AT4G28780	Bra011060	1	4168047	4168047	7	580	26.3	0.0568889	AT4G28780.1		GDSL-like Lipase/Acylhydrolase superfamily protein
AT4G28770	Bra011059	1	4171266	4171266	17	680	24.4	0.0396727	AT4G28770.2		Tetraspanin family protein
AT4G28760	Bra011058	1	4175728	4175728	30	760	29	0.021361	AT4G28760.1		Protein of unknown function (DUF3741)
AT2G20260	Bra011057	1	4182104	4182104	6	280	27.1	0.0787422	AT2G20260.1	PSAE-2	photosystem I subunit E-2
AT4G28730	Bra011056	1	4184295	4184295	12	320	25.2	0.052554	AT4G28730.1		Glutaredoxin family protein
AT4G28720	Bra011055	1	4190925	4190925	27	940	25.1	0.0792285	AT4G28720.1	YUC8	Flavin-binding monooxygenase family protein
AT1G28020	Bra011054	1	4217873	4217873	18	180	29.1	0.0534539	AT1G28020.1		Tetratricopeptide repeat (TPR)-like superfamily protein
AT4G28710	Bra011053	1	4227437	4227437	44	2500	26.7	0.0329352	AT4G28710.1	ATXIH,XIH	Myosin family protein with Dil domain
AT4G28700	Bra011051	1	4238990	4238990	25	1120	20.9	0.0788659	AT4G28700.1	AMT1;4	ammonium transporter 1;4
AT2G20310	Bra011050	1	4242263	4242263	3	140	28.6	0.00821986	AT2G20310.1	RIN13	RPM1 interacting protein 13
AT4G28680	Bra011049	1	4247794	4247794	5	660	24	0.0177704	AT4G28680.1	TYRDC,TYRDC1	L-tyrosine decarboxylase
AT4G28670	Bra011048	1	4257964	4257964	12	480	28.8	0.0446983	AT4G28670.1		Protein kinase family protein with domain of unknown function (DUF26)
AT4G28660	Bra011047	1	4259363	4259363	9	480	28.8	0.0339238	AT4G28660.1	PSB28	photosystem II reaction center PSB28 protein
AT4G28650	Bra011046	1	4261626	4261626	65	2300	24.3	0.0449872	AT4G28650.1		Leucine-rich repeat transmembrane protein kinase family protein
AT4G28640	Bra011045	1	4266180	4266180	27	520	22.2	0.0344784	AT4G28640.1	IAA11	indole-3-acetic acid inducible 11
AT4G28630	Bra011043	1	4272644	4272644	23	1280	26.1	0.0389596	AT4G28630.1	ATATM1,ATM1	ABC transporter of the mitochondrion 1
AT4G28610	Bra011042	1	4276343	4276343	34	740	22.9	0.116105	AT4G28610.1	AtPHR1,PHR1	phosphate starvation response 1
AT4G28600	Bra011041	1	4280796	4280796	61	1260	25	0.0653075	AT4G28600.1	NPGR2	no pollen germination related 2
AT4G28560	Bra011040	1	4285546	4285546	47	960	21.1	0.083797	AT4G28560.1	RIC7	ROP-interactive CRIB motif-containing protein 7
	Bra011039	1	4292190	4292190	1	20	16.6	0.0915179
AT4G28540	Bra011038	1	4296006	4296006	44	1120	25.6	0.0457244	AT4G28540.1	CKL6,PAPK1	casein kinase I-like 6
AT4G28520	Bra011036	1	4323558	4323558	6	600	29.2	0.0495527	AT4G28520.1	CRC,CRU3	cruciferin 3
AT4G28510	Bra011035	1	4325212	4325212	5	180	30.7	0.026926	AT4G28510.1	ATPHB1,PHB1	prohibitin 1
AT4G28500	Bra011034	1	4328969	4328969	2	340	31.3	0.0316083	AT4G28500.1	ANAC073,NAC073,SND2	NAC domain containing protein 73
AT4G28490	Bra011033	1	4334163	4334163	42	1300	23.7	0.034111	AT4G28490.1	HAE,RLK5	Leucine-rich receptor-like protein kinase family protein
AT5G46090	Bra011032	1	4338781	4338781	5	580	26.3	0.0125825	AT5G46090.1		Protein of unknown function (DUF679)
AT4G28480	Bra011031	1	4341112	4341112	21	880	24.5	0.0214699	AT4G28480.1		DNAJ heat shock family protein
AT4G28470	Bra011030	1	4341748	4341748	10	600	26.6	0.033883	AT4G28470.1	ATRPN1B,RPN1B	26S proteasome regulatory subunit S2 1B
AT4G28460	Bra011029	1	4347623	4347623	6	220	25.7	0.0178676	AT4G28460.1
AT4G28440	Bra011028	1	4352183	4352183	10	260	21.5	0.204971	AT4G28440.1		Nucleic acid-binding, OB-fold-like protein
AT4G28430	Bra011027	1	4354155	4354155	23	760	25.6	0.0562237	AT4G28430.1		Reticulon family protein
AT4G28420	Bra011026	1	4356773	4356773	38	780	26.2	0.0164547	AT4G28420.2		Tyrosine transaminase family protein
AT4G28420	Bra011025	1	4359107	4359107	2	560	20.7	0.037574	AT4G28420.2		Tyrosine transaminase family protein
AT4G28420	Bra011024	1	4366474	4366474	3	180	17.3	0.0203582	AT4G28420.2		Tyrosine transaminase family protein
AT5G35920	Bra040154	1	4372791	4372791	1	160	18.7	0.0220639	AT5G35920.1	CYP79A4P	cytochrome P450, family 79, subfamily A, polypeptide 4 pseudogene
AT1G52415	Bra040156	1	4374092	4374092	1	220	26	0	AT1G52415.1		Bifunctional inhibitor/lipid-transfer protein/seed storage 2S albumin superfamily protein
AT4G28400	Bra040157	1	4376170	4376170	8	220	26	0.00679232	AT4G28400.1		Protein phosphatase 2C family protein
AT4G17490	Bra040158	1	4383499	4383499	23	660	21	0.032414	AT4G17490.1	ATERF6,ERF-6-6,ERF6	ethylene responsive element binding factor 6
AT4G17500	Bra040159	1	4389053	4389053	26	660	22.2	0.0184244	AT4G17500.1	ATERF-1,ERF-1	ethylene responsive element binding factor 1
AT4G17510	Bra040160	1	4391799	4391799	5	300	26.1	0.0417013	AT4G17510.1	UCH3	ubiquitin C-terminal hydrolase 3
AT4G17520	Bra040161	1	4392423	4392423	12	420	25.3	0.0227164	AT4G17520.1		Hyaluronan / mRNA binding family
AT4G17530	Bra040162	1	4396104	4396104	11	420	21.1	0.020799	AT4G17530.1	ATRAB1C,ATRABD2C,RAB1C	RAB GTPase homolog 1C
AT4G17540	Bra040163	1	4399781	4399781	31	560	21.5	0.0451812	AT4G17540.1
AT4G17550	Bra040164	1	4402232	4402232	36	760	26.4	0.0467308	AT4G17550.1		Major facilitator superfamily protein
AT4G17565	Bra040165	1	4404214	4404214	21	560	26.1	0.0382531	AT4G17565.1		F-box family protein with a domain of unknown function (DUF295)
AT4G17570	Bra040167	1	4416928	4416928	17	640	24.5	0.0262162	AT4G17570.3	GATA26	GATA transcription factor 26
AT4G17610	Bra040168	1	4440840	4440840	109	2980	26.8	0.0297793	AT4G17610.1		tRNA/rRNA methyltransferase (SpoU) family protein
AT4G17615	Bra040169	1	4449174	4449174	2	420	26.6	0.0324869	AT4G17615.1	ATCBL1,CBL1,SCABP5	calcineurin B-like protein 1
AT4G17620	Bra040170	1	4452443	4452443	23	780	24.7	0.0521554	AT4G17620.1		glycine-rich protein
AT4G17640	Bra040171	1	4456003	4456003	12	460	25	0.0760592	AT4G17640.1	CKB2	casein kinase II beta chain 2
AT4G17650	Bra040172	1	4458204	4458204	8	380	25.2	0.027067	AT4G17650.1		Polyketide cyclase / dehydrase and lipid transport protein
AT4G17670	Bra040173	1	4462296	4462296	2	220	26.1	0.0291906	AT4G17670.1		Protein of unknown function (DUF581)
AT4G30760	Bra040174	1	4476996	4476996	13	420	23.6	0.0447142	AT4G30760.2		Putative endonuclease or glycosyl hydrolase
AT4G17690	Bra040175	1	4487606	4487606	6	460	31.9	0.0381481	AT4G17690.1		Peroxidase superfamily protein
AT4G17695	Bra040176	1	4497042	4497042	7	340	25.6	0.0704033	AT4G17695.1	KAN3	Homeodomain-like superfamily protein
AT4G17720	Bra040177	1	4510842	4510842	19	660	19.9	0.0477679	AT4G17720.1		RNA-binding (RRM/RBD/RNP motifs) family protein
AT4G17730	Bra040178	1	4512316	4512316	12	460	23	0.0829994	AT4G17730.2	ATSYP23,SYP23	syntaxin of plants 23
AT4G17750	Bra040179	1	4515363	4515363	3	440	21.7	0.0301599	AT4G17750.1	ATHSF1,ATHSFA1A,HSF1,HSFA1A	heat shock factor 1
AT4G17770	Bra040180	1	4522136	4522136	1	40	30.9	0.00214025	AT4G17770.1	ATTPS5,TPS5	trehalose phosphatase/synthase 5
AT4G17785	Bra040181	1	4524666	4524666	2	600	28.3	0.01296	AT4G17785.1	MYB39	myb domain protein 39
AT4G17790	Bra040182	1	4533857	4533857	2	180	23.8	0.0717604	AT4G17790.1		SNARE associated Golgi protein family
AT4G17800	Bra040183	1	4538129	4538129	5	560	20.1	0.0623228	AT4G17800.1		Predicted AT-hook DNA-binding family protein
AT4G17810	Bra013257	1	4565153	4565153	3	200	27.1	0.0595742	AT4G17810.1		C2H2 and C2HC zinc fingers superfamily protein
AT4G17830	Bra013258	1	4573589	4573589	16	960	25.4	0.0570794	AT4G17830.1		Peptidase M20/M25/M40 family protein
AT4G17840	Bra013259	1	4577258	4577258	12	600	23.2	0.023169	AT4G17840.1
	Bra013260	1	4581729	4581729	3	260	19.3	0.0404949
AT4G17850	Bra013261	1	4586293	4586293	7	260	18.6	0.0576537	AT4G17850.1
AT4G17870	Bra013262	1	4593519	4593519	6	440	20.6	0.0286948	AT4G17870.1	PYR1,RCAR11	Polyketide cyclase/dehydrase and lipid transport superfamily protein
AT4G17880	Bra013263	1	4602176	4602176	5	380	26.4	0.0376552	AT4G17880.1		Basic helix-loop-helix (bHLH) DNA-binding family protein
AT4G17880	Bra013264	1	4606839	4606839	2	320	21.4	0.049064	AT4G17880.1		Basic helix-loop-helix (bHLH) DNA-binding family protein
AT4G17890	Bra013265	1	4611084	4611084	23	660	23.9	0.039142	AT4G17890.1	AGD8	ARF-GAP domain 8
AT4G17900	Bra013266	1	4618713	4618713	4	160	22.5	0.00898546	AT4G17900.1		PLATZ transcription factor family protein
AT4G17905	Bra013267	1	4626528	4626528	8	320	28.9	0.0504041	AT4G17905.1	ATL4H	RING/U-box superfamily protein
AT4G17920	Bra013268	1	4632272	4632272	8	360	25.5	0.0513045	AT4G17920.1		RING/U-box superfamily protein
AT4G17940	Bra013269	1	4635328	4635328	2	180	18.8	0.0141089	AT4G17940.1		Tetratricopeptide repeat (TPR)-like superfamily protein
AT4G17950	Bra013270	1	4637697	4637697	10	360	26.4	0.0311468	AT4G17950.1		AT hook motif DNA-binding family protein
AT4G17960	Bra013271	1	4640773	4640773	1	60	29	0.00411597	AT4G17960.1
AT4G17980	Bra013272	1	4647560	4647560	4	620	25.4	0.0249338	AT4G17980.1	anac071,NAC071	NAC domain containing protein 71
	Bra013273	1	4655800	4655800	1	140	21.9	0.0213723
AT5G46570	Bra013274	1	4659224	4659224	6	560	25.3	0.0239044	AT5G46570.1	BSK2	BR-signaling kinase 2
AT4G18010	Bra013275	1	4669177	4669177	23	1020	24.8	0.0476152	AT4G18010.1	5PTASE2,AT5PTASE2,IP5PII	myo-inositol polyphosphate 5-phosphatase 2
AT4G18020	Bra013278	1	4698663	4698663	1	80	19.4	0.110682	AT4G18020.1	APRR2,PRR2	CheY-like two-component responsive regulator family protein
AT4G18030	Bra013282	1	4727220	4727220	11	800	23.7	0.0279232	AT4G18030.1		S-adenosyl-L-methionine-dependent methyltransferases superfamily protein
AT4G18040	Bra013283	1	4730161	4730161	7	340	21.5	0.0749677	AT4G18040.1	AT.EIF4E1,CUM1,EIF4E,eIF4E1	eukaryotic translation initiation factor 4E
AT4G18100	Bra013284	1	4731448	4731448	16	300	22.4	0.0634822	AT4G18100.1		Ribosomal protein L32e
AT4G18120	Bra013285	1	4733107	4733107	44	860	24.3	0.104903	AT4G18120.1	AML3,ML3	MEI2-like 3
AT4G18130	Bra013286	1	4736799	4736799	20	680	27.1	0.032523	AT4G18130.1	PHYE	phytochrome E
AT4G18150	Bra013287	1	4742377	4742377	50	1300	27.1	0.0295243	AT4G18150.1		Kinase-related protein of unknown function (DUF1296)
AT4G18160	Bra013288	1	4748502	4748502	9	600	25.1	0.0367321	AT4G18160.1	ATKCO6,ATTPK3,KCO6,TPK3	Ca2+ activated outward rectifying K+ channel 6
AT4G18190	Bra013290	1	4769397	4769397	7	420	25.1	0.0283136	AT4G18190.1	ATPUP6,PUP6	purine permease 6
AT4G18205	Bra013291	1	4772419	4772419	22	300	27.3	0.0809987	AT4G18205.1		Nucleotide-sugar transporter family protein
AT4G18210	Bra013292	1	4774130	4774130	36	360	23.8	0.0312672	AT4G18210.1	ATPUP10,PUP10	purine permease 10
AT4G18230	Bra013293	1	4776625	4776625	7	300	28.5	0.0293627	AT4G18230.1
AT5G41690	Bra013294	1	4780231	4780231	23	680	22.7	0.0182048	AT5G41690.1		RNA-binding (RRM/RBD/RNP motifs) family protein
AT4G18250	Bra013295	1	4788129	4788129	6	520	27.9	0.0416747	AT4G18250.1		receptor serine/threonine kinase, putative
AT4G18290	Bra013296	1	4808390	4808390	15	1000	26.5	0.0238818	AT4G18290.1	KAT2	potassium channel in Arabidopsis thaliana 2
AT4G18340	Bra013297	1	4820139	4820139	4	700	26.2	0.0350909	AT4G18340.1		Glycosyl hydrolase superfamily protein
AT4G18350	Bra013298	1	4848154	4848154	12	1100	21.7	0.0168992	AT4G18350.1	ATNCED2,NCED2	nine-cis-epoxycarotenoid dioxygenase 2
AT4G18360	Bra013299	1	4854119	4854119	17	460	21.1	0.104868	AT4G18360.1		Aldolase-type TIM barrel family protein
AT4G18370	Bra013300	1	4857109	4857109	7	180	26.2	0.0796625	AT4G18370.1	DEG5,DEGP5,HHOA	DEGP protease 5
	Bra013301	1	4858687	4858687	1	80	29.6	0.00329553
AT4G18375	Bra013302	1	4860216	4860216	33	780	27.2	0.0807268	AT4G18375.2		RNA-binding KH domain-containing protein
AT4G18380	Bra013303	1	4866066	4866066	7	300	23	0.094517	AT4G18380.1		F-box family protein
AT4G18390	Bra013304	1	4872809	4872809	2	560	24.2	0.00264752	AT4G18390.1	TCP2	TEOSINTE BRANCHED 1, cycloidea and PCF transcription factor 2
AT4G18395	Bra013305	1	4882846	4882846	4	180	25.4	0.183355	AT4G18395.1
AT4G18425	Bra013307	1	4888481	4888481	3	560	27.7	0.0108586	AT4G18425.1		Protein of unknown function (DUF679)
AT4G18440	Bra013309	1	4896528	4896528	47	880	24.8	0.0931107	AT4G18440.1		L-Aspartase-like family protein
AT4G18450	Bra013310	1	4897168	4897168	54	560	27.1	0.0401635	AT4G18450.1		Integrase-type DNA-binding superfamily protein
	EPlBRAG00000000750	1	4909100	4909100	3	80	26.6	0.0461658
AT4G18470	Bra013311	1	4909302	4909302	19	680	25.8	0.0776504	AT4G18470.1	SNI1	negative regulator of systemic acquired resistance (SNI1)
AT4G18460	Bra013312	1	4921104	4921104	3	340	21	0.048134	AT4G18460.1		D-Tyr-tRNA(Tyr) deacylase family protein
AT4G18465	Bra013313	1	4921672	4921672	15	720	23.1	0.0255555	AT4G18465.1		RNA helicase family protein
AT4G18480	Bra013314	1	4927826	4927826	16	640	27	0.0711906	AT4G18480.1	CH-42,CH42,CHL11,CHLI-1,CHLI1	P-loop containing nucleoside triphosphate hydrolases superfamily protein
AT5G05490	Bra013315	1	4933640	4933640	6	240	27	0.0212668	AT5G05490.2	ATREC8,DIF1,REC8,SYN1	Rad21/Rec8-like family protein
AT3G61090	Bra013316	1	4936520	4936520	13	320	19.9	0.0193113	AT3G61090.1		Putative endonuclease or glycosyl hydrolase
AT4G18490	Bra013318	1	4946369	4946369	17	880	25.7	0.020451	AT4G18490.2
AT4G18510	Bra013319	1	4960261	4960261	4	180	27.9	0.0137736	AT4G18510.1	CLE2	CLAVATA3/ESR-related 2
AT4G18530	Bra013320	1	4977433	4977433	7	480	25.9	0.0548238	AT4G18530.1		Protein of unknown function (DUF707)
AT4G18540	Bra013321	1	4981419	4981419	21	860	25	0.0268873	AT4G18540.1
AT4G18550	Bra013322	1	4988824	4988824	5	420	25.1	0.0288768	AT4G18550.1		alpha/beta-Hydrolases superfamily protein
AT4G18570	Bra013324	1	5005188	5005188	22	1080	19.7	0.0534241	AT4G18570.1		Tetratricopeptide repeat (TPR)-like superfamily protein
AT4G18580	Bra013325	1	5009003	5009003	6	220	22	0.0101161	AT4G18580.1
AT4G18590	Bra013326	1	5010086	5010086	3	260	25.4	0.033868	AT4G18590.1		Nucleic acid-binding, OB-fold-like protein
AT4G18593	Bra013327	1	5012170	5012170	4	40	19.1	0.0402457	AT4G18593.1		dual specificity protein phosphatase-related
AT4G18600	Bra013329	1	5022037	5022037	18	1000	26	0.0281299	AT4G18600.1	ATSCAR-LIKE,SCARL,WAVE5	SCAR family protein
	Bra013331	1	5028117	5028117	2	260	27.8	0.00822174
AT4G18630	Bra013335	1	5054818	5054818	7	500	21.7	0.0480839	AT4G18630.1		Protein of unknown function (DUF688)
AT4G18640	Bra013336	1	5057962	5057962	14	1100	26.1	0.0897981	AT4G18640.1	MRH1	Leucine-rich repeat protein kinase family protein
AT5G45830	Bra013338	1	5073136	5073136	2	500	25.6	0.0231579	AT5G45830.1	ATDOG1,DOG1,GSQ5	delay of germination 1
AT4G18670	Bra013339	1	5087163	5087163	27	1180	24.8	0.0438751	AT4G18670.1		Leucine-rich repeat (LRR) family protein
AT4G18700	Bra013340	1	5094250	5094250	20	780	24	0.0215227	AT4G18700.1	ATWL4,CIPK12,SnRK3.9,WL4	CBL-interacting protein kinase 12
AT4G18710	Bra013341	1	5101940	5101940	20	800	23.1	0.0385014	AT4G18710.1	ATSK21,BIN2,DWF12,SK21,UCU1	Protein kinase superfamily protein
AT4G18730	Bra013342	1	5104435	5104435	9	260	20.6	0.012886	AT4G18730.1	RPL16B	ribosomal protein L16B
AT4G18740	Bra013343	1	5106432	5106432	10	220	24.8	0.0337654	AT4G18740.1		Rho termination factor
AT4G18750	Bra013344	1	5106794	5106794	79	1440	25.5	0.0341368	AT4G18750.1	DOT4	Pentatricopeptide repeat (PPR) superfamily protein
AT4G18760	Bra013345	1	5109942	5109942	19	380	25.3	0.105447	AT4G18760.1	AtRLP51,RLP51	receptor like protein 51
AT4G18770	Bra013346	1	5114411	5114411	12	640	25.9	0.026388	AT4G18770.1	AtMYB98,MYB98	myb domain protein 98
AT3G49520	Bra013347	1	5117308	5117308	3	280	32.7	0.0104885	AT3G49520.1		F-box and associated interaction domains-containing protein
AT3G13680	Bra013348	1	5122769	5122769	7	620	27	0.0306753	AT3G13680.1		F-box and associated interaction domains-containing protein
AT4G18800	Bra013349	1	5125425	5125425	11	500	25.3	0.0111861	AT4G18800.1	ATHSGBP,ATRAB11B,ATRABA1D,RABA1d	RAB GTPase homolog A1D
AT3G17530	Bra013350	1	5135336	5135336	25	240	23.1	0.0164919	AT3G17530.1		F-box and associated interaction domains-containing protein
AT3G17540	Bra013351	1	5138439	5138439	9	300	25.2	0.0282772	AT3G17540.1		F-box and associated interaction domains-containing protein
AT4G18810	Bra013352	1	5142565	5142565	50	1180	25.7	0.0285037	AT4G18810.1		NAD(P)-binding Rossmann-fold superfamily protein
AT4G18820	Bra013353	1	5154057	5154057	43	1540	23.3	0.0307177	AT4G18820.1		AAA-type ATPase family protein
AT4G18830	Bra013354	1	5160496	5160496	8	520	23.5	0.0502618	AT4G18830.1	ATOFP5,OFP5	ovate family protein 5
AT4G18840	Bra013355	1	5161630	5161630	11	440	23.7	0.0453736	AT4G18840.1		Pentatricopeptide repeat (PPR-like) superfamily protein
AT5G45220	Bra013357	1	5167842	5167842	1	200	23.8	0.00462001	AT5G45220.1		Disease resistance protein (TIR-NBS-LRR class) family
AT4G18880	Bra013358	1	5172165	5172165	10	1180	26.4	0.0746897	AT4G18880.1	AT-HSFA4A,HSF A4A	heat shock transcription factor A4A
AT4G18890	Bra013359	1	5182873	5182873	11	340	21.6	0.0603127	AT4G18890.1	BEH3	BES1/BZR1 homolog 3
AT4G18905	Bra013360	1	5186993	5186993	9	380	25.3	0.0464076	AT4G18905.1		Transducin/WD40 repeat-like superfamily protein
AT4G18910	Bra013361	1	5196437	5196437	6	580	23.8	0.03201	AT4G18910.1	ATNLM2,NIP1;2,NLM2	NOD26-like intrinsic protein 1;2
AT4G18920	Bra013362	1	5199174	5199174	15	680	22.5	0.0449291	AT4G18920.1		Protein of unknown function (DUF1264)
AT4G18950	Bra013363	1	5204546	5204546	9	580	23.9	0.0555707	AT4G18950.1		Integrin-linked protein kinase family
AT4G18960	Bra013364	1	5212224	5212224	4	560	24.8	0.0610635	AT4G18960.1	AG	K-box region and MADS-box transcription factor family protein
AT4G18975	Bra013365	1	5220439	5220439	18	400	23.2	0.040224	AT4G18975.1		Pentatricopeptide repeat (PPR) superfamily protein
AT4G18980	Bra013366	1	5225444	5225444	2	240	18.6	0.0100336	AT4G18980.1	AtS40-3	AtS40-3
AT4G18990	Bra013367	1	5235899	5235899	23	860	25	0.0374926	AT4G18990.1	XTH29	xyloglucan endotransglucosylase/hydrolase 29
AT4G19003	Bra013368	1	5238065	5238065	7	360	24.7	0.0569526	AT4G19003.1	VPS25	E2F/DP family winged-helix DNA-binding domain
AT4G19010	Bra013369	1	5240196	5240196	11	780	24.1	0.0933753	AT4G19010.1		AMP-dependent synthetase and ligase family protein
AT4G19020	Bra013370	1	5244739	5244739	13	1340	28.1	0.013542	AT4G19020.1	CMT2	chromomethylase 2
AT4G19040	Bra013371	1	5256647	5256647	13	900	26.8	0.0313501	AT4G19040.1	EDR2	ENHANCED DISEASE RESISTANCE 2
AT4G19050	Bra013372	1	5258415	5258415	59	1560	24	0.0233315	AT4G19050.1		NB-ARC domain-containing disease resistance protein
AT4G19060	Bra013373	1	5263301	5263301	12	280	23.8	0.0202311	AT4G19060.1		P-loop containing nucleoside triphosphate hydrolases superfamily protein
AT4G19120	Bra013374	1	5269024	5269024	27	1180	25.5	0.0354414	AT4G19120.1	ERD3	S-adenosyl-L-methionine-dependent methyltransferases superfamily protein
AT4G19140	Bra013375	1	5273929	5273929	21	400	24.6	0.0432642	AT4G19140.1
AT4G19150	Bra013376	1	5276557	5276557	30	480	23.5	0.0371116	AT4G19150.1		Ankyrin repeat family protein
AT4G19160	Bra013377	1	5280929	5280929	23	580	27.3	0.0353126	AT4G19160.2
AT4G19170	Bra013378	1	5285534	5285534	21	780	23.4	0.0519087	AT4G19170.1	CCD4,NCED4	nine-cis-epoxycarotenoid dioxygenase 4
AT4G19180	Bra013379	1	5293008	5293008	28	460	27.8	0.0563557	AT4G19180.1		GDA1/CD39 nucleoside phosphatase family protein
AT4G19185	Bra013380	1	5298365	5298365	19	560	23.7	0.0171902	AT4G19185.1		nodulin MtN21 /EamA-like transporter family protein
AT4G19190	Bra013381	1	5298945	5298945	40	1060	23.8	0.0391279	AT4G19190.1		zinc knuckle (CCHC-type) family protein
AT4G19200	Bra013382	1	5303088	5303088	2	80	16.8	0.0054508	AT4G19200.1		proline-rich family protein
AT1G03280	Bra013383	1	5314795	5314795	34	680	23.7	0.0697319	AT1G03280.1		Transcription factor TFIIE, alpha subunit
AT4G20330	Bra013384	1	5315853	5315853	19	720	25.2	0.0337313	AT4G20330.1		Transcription initiation factor TFIIE, beta subunit
AT4G19210	Bra013385	1	5318524	5318524	27	1020	25.5	0.0385077	AT4G19210.1	ATRLI2,RLI2	RNAse l inhibitor protein 2
AT4G19230	Bra013386	1	5337664	5337664	10	440	27.7	0.0602337	AT4G19230.1	CYP707A1	cytochrome P450, family 707, subfamily A, polypeptide 1
AT4G19350	Bra013387	1	5345217	5345217	11	260	27.5	0.028285	AT4G19350.1	EMB3006	embryo defective 3006
AT4G19360	Bra013388	1	5345672	5345672	5	100	24.8	0.00520518	AT4G19360.1		SCD6 protein-related
AT4G19330	Bra013389	1	5356495	5356495	2	80	18.1	0.0373617	AT4G19330.1		Galactose oxidase/kelch repeat superfamily protein
	Bra013390	1	5364200	5364200	2	200	28.9	0
AT4G19380	Bra013391	1	5364970	5364970	6	540	28.4	0.0293396	AT4G19380.1		Long-chain fatty alcohol dehydrogenase family protein
AT4G19390	Bra013392	1	5379207	5379207	8	340	26	0.058659	AT4G19390.1		Uncharacterised protein family (UPF0114)
AT4G19400	Bra013393	1	5388641	5388641	10	360	25.3	0.0288218	AT4G19400.1		Profilin family protein
AT4G19410	Bra013394	1	5392666	5392666	7	620	24.4	0.0394549	AT4G19410.1		Pectinacetylesterase family protein
AT4G19420	Bra013395	1	5403560	5403560	14	920	22.7	0.0373895	AT4G19420.1		Pectinacetylesterase family protein
AT4G19430	Bra013396	1	5415507	5415507	4	140	28.8	0.0229373	AT4G19430.1
AT3G18950	Bra013397	1	5424994	5424994	3	300	27.8	0.0788637	AT3G18950.1		Transducin/WD40 repeat-like superfamily protein
AT4G19450	Bra013398	1	5429479	5429479	8	380	23.2	0.0342038	AT4G19450.1		Major facilitator superfamily protein
AT4G19460	Bra013399	1	5433838	5433838	20	540	22.6	0.0257876	AT4G19460.1		UDP-Glycosyltransferase superfamily protein
AT4G19500	Bra013400	1	5437728	5437728	57	1420	25	0.0394191	AT4G19500.1		nucleoside-triphosphatases;transmembrane receptors;nucleotide binding;ATP binding
AT4G19540	Bra013401	1	5451530	5451530	45	640	25.9	0.0347119	AT4G19540.1	INDL	IND1(iron-sulfur protein required for NADH dehydrogenase)-like
AT4G19560	Bra013402	1	5454159	5454159	33	540	23.1	0.0878323	AT4G19560.1	CYCT1;2	Cyclin family protein
AT5G53150	Bra013403	1	5457719	5457719	48	640	26.5	0.0220182	AT5G53150.1		DNAJ heat shock N-terminal domain-containing protein
AT4G19590	Bra013404	1	5461583	5461583	30	500	21.9	0.0282585	AT4G19590.1		Chaperone DnaJ-domain superfamily protein
AT4G19610	Bra013405	1	5464465	5464465	41	2020	24.7	0.037271	AT4G19610.1		nucleotide binding;nucleic acid binding;RNA binding
AT4G19630	Bra013406	1	5473634	5473634	4	260	24	0.0057463	AT4G19630.1		winged-helix DNA-binding transcription factor family protein
AT4G19620	Bra013407	1	5479125	5479125	1	360	26.2	0.0510127	AT4G19620.1
AT4G19620	Bra013408	1	5482377	5482377	1	80	21.6	0.083985	AT4G19620.1
AT4G18870	Bra013409	1	5487995	5487995	15	500	22	0.0248912	AT4G18870.1		E2F/DP family winged-helix DNA-binding domain
AT4G19640	Bra013410	1	5490816	5490816	3	300	22.5	0.0235242	AT4G19640.1	ARA-7,ARA7,ATRAB-F2B,ATRAB5B,ATRABF2B,RAB-F2B,RABF2B	Ras-related small GTP-binding family protein
AT4G19645	Bra013411	1	5493232	5493232	24	500	23.3	0.0252869	AT4G19645.1		TRAM, LAG1 and CLN8 (TLC) lipid-sensing domain containing protein
	Bra013413	1	5504043	5504043	8	320	23	0.0316468
AT4G19650	Bra013414	1	5505622	5505622	68	1100	28.4	0.0217867	AT4G19650.1		Mitochondrial transcription termination factor family protein
AT3G18100	Bra013415	1	5510336	5510336	62	1080	21.4	0.0288585	AT3G18100.1	AtMYB4R1,MYB4R1	myb domain protein 4r1
AT4G19660	Bra013416	1	5513771	5513771	25	440	24.7	0.0486836	AT4G19660.1	ATNPR4,NPR4	NPR1-like protein 4
AT4G19670	Bra013417	1	5520074	5520074	31	600	26.5	0.0505379	AT4G19670.1		RING/U-box superfamily protein
AT4G19680	Bra013418	1	5527582	5527582	7	520	25.2	0.0279989	AT4G19680.2	ATIRT2,IRT2	iron regulated transporter 2
AT4G19690	Bra013419	1	5536676	5536676	4	320	27.8	0.0274567	AT4G19690.2	ATIRT1,IRT1	iron-regulated transporter 1
AT4G19690	Bra013420	1	5540492	5540492	4	160	22.3	0.0204767	AT4G19690.2	ATIRT1,IRT1	iron-regulated transporter 1
AT4G19690	Bra013421	1	5547512	5547512	2	100	27.7	0.0458633	AT4G19690.2	ATIRT1,IRT1	iron-regulated transporter 1
AT4G19690	Bra013422	1	5550273	5550273	16	780	23.2	0.0242871	AT4G19690.2	ATIRT1,IRT1	iron-regulated transporter 1
AT4G19700	Bra013423	1	5560150	5560150	5	320	20.9	0.0141483	AT4G19700.1	RING	SBP (S-ribonuclease binding protein) family protein
AT4G19710	Bra013425	1	5576065	5576065	25	680	25.5	0.0675585	AT4G19710.2	AK-HSDH,AK-HSDH II	aspartate kinase-homoserine dehydrogenase ii
AT4G19810	Bra013426	1	5584121	5584121	13	520	22.9	0.0355388	AT4G19810.1		Glycosyl hydrolase family protein with chitinase insertion domain
AT2G13100	Bra013427	1	5595814	5595814	7	80	18.5	0.03517	AT2G13100.1		Major facilitator superfamily protein
AT4G19840	Bra013428	1	5598502	5598502	9	140	31.2	0.0145809	AT4G19840.1	ATPP2-A1,ATPP2A-1,PP2-A1	phloem protein 2-A1
AT4G19850	Bra013429	1	5601958	5601958	1	140	29.7	0.0089738	AT4G19850.2	ATPP2-A2,PP2-A2,PP2A2	lectin-related
AT4G19860	Bra013430	1	5606533	5606533	29	600	24.7	0.0280676	AT4G19860.1		alpha/beta-Hydrolases superfamily protein
AT1G80070	Bra013431	1	5619229	5619229	49	2560	24.4	0.0346681	AT1G80070.1	EMB14,EMB177,EMB33,SUS2	Pre-mRNA-processing-splicing factor
AT4G19890	Bra013432	1	5620415	5620415	6	320	29.6	0.0259595	AT4G19890.1		Pentatricopeptide repeat (PPR-like) superfamily protein
AT4G19960	Bra013433	1	5640747	5640747	7	520	27	0.0248402	AT4G19960.2	ATKUP9,HAK9,KT9,KUP9	K+ uptake permease 9
AT4G19970	Bra013434	1	5645445	5645445	6	560	26.6	0.0217893	AT4G19970.1
AT4G19980	Bra013435	1	5651463	5651463	4	300	27	0.0616953	AT4G19980.1
AT4G19985	Bra013436	1	5657082	5657082	14	500	26.2	0.0319539	AT4G19985.1		Acyl-CoA N-acyltransferases (NAT) superfamily protein
AT4G20000	Bra013438	1	5666159	5666159	15	260	22.9	0.0397506	AT4G20000.1		VQ motif-containing protein
AT4G20020	Bra013439	1	5671919	5671919	28	640	25.3	0.018981	AT4G20020.1
AT4G20030	Bra013440	1	5672598	5672598	18	380	19.8	0.0245844	AT4G20030.1		RNA-binding (RRM/RBD/RNP motifs) family protein
AT4G20040	Bra013441	1	5674996	5674996	51	700	23.4	0.0280758	AT4G20040.1		Pectin lyase-like superfamily protein
AT4G20050	Bra013442	1	5679246	5679246	17	920	26.3	0.0358537	AT4G20050.1	QRT3	Pectin lyase-like superfamily protein
AT4G20060	Bra013443	1	5688935	5688935	95	2300	25.3	0.0279208	AT4G20060.1	EMB1895	ARM repeat superfamily protein
AT4G20090	Bra013444	1	5689808	5689808	47	540	24.7	0.0278784	AT4G20090.1	EMB1025	Pentatricopeptide repeat (PPR) superfamily protein
AT4G20110	Bra013445	1	5694737	5694737	30	720	25.4	0.0526573	AT4G20110.1	BP80-3;1,VSR3;1,VSR7	VACUOLAR SORTING RECEPTOR 7
	EPlBRAG00000000993	1	5698117	5698117	1	40	25.8	0.0576529
AT4G20140	Bra013446	1	5701798	5701798	115	1660	20.4	0.0403037	AT4G20140.1	GSO1	Leucine-rich repeat transmembrane protein kinase
AT4G20160	Bra013447	1	5711723	5711723	47	1860	24.5	0.0310884	AT4G20160.1
AT4G20190	Bra013448	1	5722470	5722470	27	680	21.8	0.0334706	AT4G20190.1
AT5G24950	Bra013449	1	5726975	5726975	17	1040	23.6	0.0235855	AT5G24950.1	CYP71A15	cytochrome P450, family 71, subfamily A, polypeptide 15
	Bra013450	1	5742801	5742801	1	280	22.9	0.0217597
AT4G20270	Bra013451	1	5750833	5750833	59	1120	29	0.0203081	AT4G20270.1	BAM3	Leucine-rich receptor-like protein kinase family protein
AT4G20280	Bra013452	1	5756309	5756309	12	260	26.2	0.0215182	AT4G20280.1	TAF11	TBP-associated factor 11
AT4G20300	Bra013453	1	5758763	5758763	12	520	22	0.0170321	AT4G20300.2		Protein of unknown function (DUF1639)
AT4G20310	Bra013454	1	5762332	5762332	18	680	25.9	0.08911	AT4G20310.2		Peptidase M50 family protein
AT4G20320	Bra013456	1	5790921	5790921	17	880	24	0.0187106	AT4G20320.1		CTP synthase family protein
AT4G20325	Bra013457	1	5795847	5795847	12	340	29.2	0.0116025	AT4G20325.1
AT4G20360	Bra013458	1	5799875	5799875	16	360	21.8	0.0356603	AT4G20360.1	ATRAB8D,ATRABE1B,RABE1b	RAB GTPase homolog E1B
AT4G20380	Bra013460	1	5808906	5808906	5	220	23.1	0.0715069	AT4G20380.2	LSD1	LSD1 zinc finger family protein
AT4G20420	Bra013463	1	5819464	5819464	7	200	25.3	0.0289526	AT4G20420.1		Tapetum specific protein TAP35/TAP44
AT4G20430	Bra013464	1	5823110	5823110	12	400	26.1	0.0195859	AT4G20430.1		Subtilase family protein
AT5G44500	Bra013465	1	5825516	5825516	4	620	21.8	0.0608921	AT5G44500.1		Small nuclear ribonucleoprotein family protein
AT4G20460	Bra013466	1	5830406	5830406	22	600	27.7	0.00879438	AT4G20460.1		NAD(P)-binding Rossmann-fold superfamily protein
AT4G20740	Bra013467	1	5834144	5834144	14	540	24.6	0.0535436	AT4G20740.1		Pentatricopeptide repeat (PPR-like) superfamily protein
AT4G20760	Bra013468	1	5836997	5836997	6	240	24.7	0.0124749	AT4G20760.1		NAD(P)-binding Rossmann-fold superfamily protein
AT4G20770	Bra013469	1	5838601	5838601	8	200	31.4	0.0407904	AT4G20770.1		Pentatricopeptide repeat (PPR) superfamily protein
AT4G20780	Bra013470	1	5842546	5842546	8	520	26.6	0.0225459	AT4G20780.1	CML42	calmodulin like 42
AT4G20790	Bra013471	1	5852231	5852231	35	1040	20.6	0.0320951	AT4G20790.1		Leucine-rich repeat protein kinase family protein
AT4G20800	Bra013472	1	5857539	5857539	15	580	22.8	0.0235517	AT4G20800.1		FAD-binding Berberine family protein
AT4G20800	Bra013473	1	5859936	5859936	27	920	27.4	0.0118397	AT4G20800.1		FAD-binding Berberine family protein
AT1G48400	Bra013474	1	5863078	5863078	4	320	25.5	0.00687805	AT1G48400.1		F-box/RNI-like/FBD-like domains-containing protein
AT4G20820	Bra013475	1	5868354	5868354	41	720	22.5	0.0395766	AT4G20820.1		FAD-binding Berberine family protein
AT4G20830	Bra013476	1	5874518	5874518	55	800	22.9	0.0304338	AT4G20830.1		FAD-binding Berberine family protein
AT4G20850	Bra013477	1	5887291	5887291	20	1660	26.6	0.0176657	AT4G20850.1	TPP2	tripeptidyl peptidase ii
AT4G20860	Bra013478	1	5891410	5891410	34	440	22	0.0585314	AT4G20860.1		FAD-binding Berberine family protein
AT4G20870	Bra013479	1	5898727	5898727	6	220	31	0.0258335	AT4G20870.1	ATFAH2,FAH2	fatty acid hydroxylase 2
AT4G20890	Bra013481	1	5907186	5907186	18	580	23.3	0.0525678	AT4G20890.1	TUB9	tubulin beta-9 chain
AT4G20910	Bra013482	1	5919141	5919141	66	1280	24.7	0.0355198	AT4G20910.1	CRM2,HEN1	double-stranded RNA binding protein-related / DsRBD protein-related
AT4G20920	Bra013483	1	5922855	5922855	29	880	25.2	0.0442573	AT4G20920.1		double-stranded RNA-binding domain (DsRBD)-containing protein
AT4G20910	Bra013484	1	5927030	5927030	52	1000	25.3	0.0372217	AT4G20910.1	CRM2,HEN1	double-stranded RNA binding protein-related / DsRBD protein-related
AT4G20940	Bra013485	1	5930207	5930207	21	1060	27.5	0.0192105	AT4G20940.1		Leucine-rich receptor-like protein kinase family protein
AT4G20990	Bra013487	1	5938618	5938618	2	460	25.8	0.0130339	AT4G20990.1	ACA4,ATACA4	alpha carbonic anhydrase 4
AT3G26010	Bra013488	1	5942415	5942415	4	320	24.3	0.0454099	AT3G26010.1		Galactose oxidase/kelch repeat superfamily protein
AT4G21020	Bra013489	1	5944822	5944822	23	400	25.4	0.0448646	AT4G21020.1		Late embryogenesis abundant protein (LEA) family protein
AT4G21050	Bra013490	1	5948621	5948621	16	440	24.4	0.0217439	AT4G21050.1		Dof-type zinc finger domain-containing protein
AT4G21050	Bra013492	1	5961476	5961476	5	260	23.7	0.0395939	AT4G21050.1		Dof-type zinc finger domain-containing protein
AT4G21050	Bra013493	1	5967796	5967796	2	180	27.8	0.0115208	AT4G21050.1		Dof-type zinc finger domain-containing protein
AT4G21050	Bra013494	1	5971182	5971182	4	160	32.3	0.0756478	AT4G21050.1		Dof-type zinc finger domain-containing protein
AT4G21060	Bra013495	1	5976868	5976868	3	100	33.8	0.0358017	AT4G21060.1		Galactosyltransferase family protein
AT4G21050	Bra013496	1	5978064	5978064	13	200	24.5	0.0236979	AT4G21050.1		Dof-type zinc finger domain-containing protein
	Bra013497	1	5983762	5983762	9	260	22.3	0.0388973
AT4G21060	Bra013498	1	5985906	5985906	43	960	25.1	0.0293222	AT4G21060.1		Galactosyltransferase family protein
AT4G21070	Bra013499	1	5989185	5989185	111	1920	23.9	0.0483122	AT4G21070.1	ATBRCA1,BRCA1	breast cancer susceptibility1
AT4G21090	Bra013500	1	5997498	5997498	12	300	24.1	0.024569	AT4G21090.1	ATMFDX2,MFDX2	MITOCHONDRIAL FERREDOXIN 2
AT4G20860	Bra013501	1	6000181	6000181	20	480	25	0.0232742	AT4G20860.1		FAD-binding Berberine family protein
AT4G21110	Bra013502	1	6005579	6005579	1	20	27.9	0.0514688	AT4G21110.1		G10 family protein
AT4G21140	Bra013503	1	6007449	6007449	29	420	22.6	0.0182949	AT4G21140.1
AT2G41790	Bra013504	1	6015583	6015583	1	60	24.2	0.0121725	AT2G41790.1		Insulinase (Peptidase family M16) family protein
AT4G16700	Bra013506	1	6021562	6021562	3	60	19.2	0.0307117	AT4G16700.1	PSD1	phosphatidylserine decarboxylase 1
AT4G21150	Bra013507	1	6024735	6024735	22	840	23	0.0517365	AT4G21150.1	HAP6	ribophorin II (RPN2) family protein
AT4G21160	Bra013508	1	6030268	6030268	23	640	22.8	0.032171	AT4G21160.1	AGD12,ZAC	Calcium-dependent ARF-type GTPase activating protein family
AT4G21170	Bra013509	1	6038259	6038259	101	1380	23.4	0.0384635	AT4G21170.1		Tetratricopeptide repeat (TPR)-like superfamily protein
AT4G21180	Bra013510	1	6039558	6039558	30	760	24.7	0.0263505	AT4G21180.1	ATERDJ2B	DnaJ / Sec63 Brl domains-containing protein
AT4G21190	Bra013511	1	6049599	6049599	21	540	27.7	0.0188183	AT4G21190.1	emb1417	Pentatricopeptide repeat (PPR) superfamily protein
AT4G21200	Bra013512	1	6059669	6059669	1	40	28	0.0227273	AT4G21200.1	ATGA2OX8,GA2OX8	gibberellin 2-oxidase 8
AT4G21210	Bra013513	1	6063911	6063911	17	400	26.6	0.0294772	AT4G21210.1	ATRP1,RP1	PPDK regulatory protein
AT4G21215	Bra013514	1	6073942	6073942	2	260	22.4	0.0686487	AT4G21215.2
AT4G21230	Bra013515	1	6080792	6080792	7	260	22.3	0.028734	AT4G21230.1	CRK27	cysteine-rich RLK (RECEPTOR-like protein kinase) 27
AT4G21250	Bra013516	1	6082723	6082723	15	380	27.7	0.0237871	AT4G21250.1		Sulfite exporter TauE/SafE family protein
AT4G21280	Bra013517	1	6087316	6087316	4	240	26.9	0.0122415	AT4G21280.1	PSBQ,PSBQ-1,PSBQA	photosystem II subunit QA
AT4G21300	Bra013518	1	6089116	6089116	43	620	28.8	0.039371	AT4G21300.1		Tetratricopeptide repeat (TPR)-like superfamily protein
AT4G21330	Bra013519	1	6093803	6093803	9	540	21.5	0.0346729	AT4G21330.1	DYT1	basic helix-loop-helix (bHLH) DNA-binding superfamily protein
AT4G21340	Bra013520	1	6098649	6098649	16	540	27.4	0.012338	AT4G21340.1	B70	basic helix-loop-helix (bHLH) DNA-binding superfamily protein
AT4G21350	Bra013521	1	6102142	6102142	19	640	20.9	0.0237993	AT4G21350.1	B80,PUB8	plant U-box 8
AT4G21380	Bra013522	1	6106906	6106906	51	1460	26.1	0.0365115	AT4G21380.1	ARK3,RK3	receptor kinase 3
AT4G21390	Bra013523	1	6113180	6113180	18	740	26.4	0.0289759	AT4G21390.1	B120	S-locus lectin protein kinase family protein
AT4G21410	Bra013524	1	6118537	6118537	11	540	28.1	0.0283495	AT4G21410.1	CRK29	cysteine-rich RLK (RECEPTOR-like protein kinase) 29
AT4G21430	Bra013525	1	6125587	6125587	26	1360	26.5	0.0269043	AT4G21430.1	B160	Zinc finger, RING-type;Transcription factor jumonji/aspartyl beta-hydroxylase
AT4G21440	Bra013526	1	6137033	6137033	7	660	26.7	0.049236	AT4G21440.1	ATM4,ATMYB102,MYB102	MYB-like 102
AT4G21450	Bra013528	1	6148555	6148555	8	280	18.4	0.0387619	AT4G21450.1		PapD-like superfamily protein
AT4G21480	Bra013529	1	6155760	6155760	8	860	21.1	0.0218551	AT4G21480.1	STP12	sugar transporter protein 12
AT4G21500	Bra013530	1	6158834	6158834	6	320	27.6	0.00200599	AT4G21500.1
AT4G21510	Bra013532	1	6169543	6169543	7	400	22.8	0.0186014	AT4G21510.1		F-box family protein
AT4G21520	Bra013533	1	6173074	6173074	13	460	24.4	0.0179	AT4G21520.1		Transducin/WD40 repeat-like superfamily protein
AT4G21530	Bra013534	1	6173708	6173708	31	1040	25.6	0.0346784	AT4G21530.1		Transducin/WD40 repeat-like superfamily protein
AT4G21550	Bra013535	1	6179553	6179553	15	720	25.9	0.0559863	AT4G21550.1	VAL3	VP1/ABI3-like 3
AT4G05000	Bra013536	1	6185495	6185495	12	340	22.4	0.0225041	AT4G05000.1	VPS28-1,VPS28-2	Vacuolar protein sorting-associated protein VPS28 family protein
AT4G21570	Bra013537	1	6188487	6188487	24	460	26.5	0.0843064	AT4G21570.1		Protein of unknown function (DUF300)
AT1G33020	Bra013538	1	6191866	6191866	13	340	27.6	0.0196535	AT1G33020.1		F-box and associated interaction domains-containing protein
AT5G62390	Bra013539	1	6194953	6194953	14	520	23.6	0.0461115	AT5G62390.1	ATBAG7,BAG7	BCL-2-associated athanogene 7
AT4G21580	Bra013540	1	6197263	6197263	24	740	23.3	0.0319157	AT4G21580.1		oxidoreductase, zinc-binding dehydrogenase family protein
AT4G21585	Bra013541	1	6199592	6199592	20	520	19.7	0.0351748	AT4G21585.1	ENDO4	endonuclease 4
	EPlBRAG00000001674	1	6202245	6202245	1	60	28.4	0.0643351
	EPlBRAG00000001200	1	6202247	6202247	1	60	28.6	0.0643351
AT4G21650	Bra013544	1	6216954	6216954	7	540	21	0.0592784	AT4G21650.1		Subtilase family protein
AT4G21660	Bra013545	1	6222562	6222562	15	480	23.2	0.0250498	AT4G21660.1		proline-rich spliceosome-associated (PSP) family protein
AT4G21670	Bra013546	1	6227808	6227808	52	1160	23.4	0.0257448	AT4G21670.1	ATCPL1,CPL1,FRY2	C-terminal domain phosphatase-like 1
AT4G21680	Bra013547	1	6235181	6235181	25	720	25.1	0.0396473	AT4G21680.1	NRT1.8	NITRATE TRANSPORTER 1.8
	Bra013548	1	6263040	6263040	6	80	19.4	0.113828
AT4G21700	Bra013549	1	6268418	6268418	14	440	25.5	0.0488431	AT4G21700.1		Protein of unknown function (DUF2921)
AT4G21710	Bra013550	1	6288975	6288975	3	740	26.7	0.0927453	AT4G21710.1	EMB1989,NRPB2,RPB2	DNA-directed RNA polymerase family protein
AT4G36840	Bra013554	1	6311469	6311469	2	140	34.3	0.0588235	AT4G36840.1		Galactose oxidase/kelch repeat superfamily protein
AT4G21750	Bra013556	1	6329548	6329548	7	700	24	0.02826	AT4G21750.1	ATML1	Homeobox-leucine zipper family protein / lipid-binding START domain-containing protein
AT4G21760	Bra013557	1	6333908	6333908	14	440	23.6	0.0228864	AT4G21760.1	BGLU47	beta-glucosidase 47
AT4G21770	Bra013558	1	6339417	6339417	19	540	25.7	0.0358897	AT4G21770.1		Pseudouridine synthase family protein
AT4G21780	Bra013559	1	6342987	6342987	12	340	18.6	0.0174486	AT4G21780.1
	Bra013560	1	6345531	6345531	3	500	19.3	0.0156383
AT4G21790	Bra013561	1	6353255	6353255	4	340	27.2	0.0129472	AT4G21790.1	ATTOM1,TOM1	tobamovirus multiplication 1
AT4G21800	Bra013562	1	6356258	6356258	2	200	28.7	0.0170842	AT4G21800.1	QQT2	P-loop containing nucleoside triphosphate hydrolases superfamily protein
AT4G21810	Bra013563	1	6359716	6359716	4	140	24.8	0.0114829	AT4G21810.1	DER2.1	DERLIN-2.1
AT4G21820	Bra013564	1	6361074	6361074	51	1820	26.3	0.0280862	AT4G21820.1		binding;calmodulin binding
AT4G21860	Bra013565	1	6368530	6368530	10	300	27.4	0.0409544	AT4G21860.1	MSRB2	methionine sulfoxide reductase B 2
AT4G21870	Bra013566	1	6370162	6370162	3	240	20.3	0.0393146	AT4G21870.1		HSP20-like chaperones superfamily protein
AT4G21880	Bra013567	1	6371210	6371210	30	1000	25.6	0.0455002	AT4G21880.1		Pentatricopeptide repeat (PPR) superfamily protein
AT4G21890	Bra013568	1	6375948	6375948	20	380	30.7	0.0375097	AT4G21890.1
AT4G21895	Bra013569	1	6378667	6378667	15	600	23.4	0.0846556	AT4G21895.1		DNA binding
AT4G21895	Bra013570	1	6384711	6384711	4	60	21.2	0.0561557	AT4G21895.1		DNA binding
AT4G21895	Bra013571	1	6390498	6390498	2	20	23.9	0.00668522	AT4G21895.1		DNA binding
AT4G21900	Bra013572	1	6404669	6404669	48	1660	24.8	0.0430641	AT4G21900.1	PRORP3	proteinaceous RNase P 3
AT4G21930	Bra013574	1	6414265	6414265	12	400	23.7	0.0198711	AT4G21930.1		Protein of unknown function, DUF584
AT4G21940	Bra013575	1	6415499	6415499	8	340	26.2	0.00859971	AT4G21940.2	CPK15	calcium-dependent protein kinase 15
AT4G21960	Bra013576	1	6425364	6425364	1	120	33.3	0.0253111	AT4G21960.1	PRXR1	Peroxidase superfamily protein
AT4G21980	Bra013578	1	6434230	6434230	3	220	28.6	0.0338443	AT4G21980.2	APG8A,ATG8A	Ubiquitin-like superfamily protein
AT4G21990	Bra013579	1	6436877	6436877	22	840	27	0.0114648	AT4G21990.1	APR3,ATAPR3,PRH-26,PRH26	APS reductase 3
AT4G22000	Bra013580	1	6437803	6437803	1	280	23.2	0.046484	AT4G22000.1
AT4G22010	Bra013582	1	6451435	6451435	11	940	26.4	0.0280836	AT4G22010.1	sks4	SKU5 similar 4
	Bra013583	1	6463570	6463570	2	120	21.6	0.037389
AT4G22070	Bra013584	1	6470741	6470741	17	900	24.4	0.0171106	AT4G22070.1	ATWRKY31,WRKY31	WRKY DNA-binding protein 31
AT4G22080	Bra013585	1	6482974	6482974	7	620	25.9	0.0743205	AT4G22080.1	RHS14	root hair specific 14
AT4G22110	Bra013586	1	6498329	6498329	5	440	25.4	0.0343506	AT4G22110.1		GroES-like zinc-binding dehydrogenase family protein
AT4G22120	Bra013587	1	6503720	6503720	32	720	26.3	0.0397172	AT4G22120.1		ERD (early-responsive to dehydration stress) family protein
	Bra013588	1	6513984	6513984	3	120	23.9	0.0277153
AT4G22130	Bra013591	1	6526678	6526678	20	840	26	0.0371294	AT4G22130.1	SRF8	STRUBBELIG-receptor family 8
AT4G22140	Bra013592	1	6532966	6532966	8	320	25.3	0.0612318	AT4G22140.1	EBS	PHD finger family protein / bromo-adjacent homology (BAH) domain-containing protein
AT4G22150	Bra013593	1	6536931	6536931	9	560	21.4	0.0199508	AT4G22150.1	PUX3	plant UBX domain-containing protein 3
AT4G22160	Bra013594	1	6537546	6537546	11	380	26.4	0.0342932	AT4G22160.2
	Bra013595	1	6540648	6540648	9	480	24.3	0.0214378
AT4G23310	Bra013596	1	6545476	6545476	16	900	26.1	0.0222307	AT4G23310.1	CRK23	cysteine-rich RLK (RECEPTOR-like protein kinase) 23
AT4G22180	Bra013597	1	6549518	6549518	5	120	20.6	0.0553232	AT4G22180.1		F-box family protein with a domain of unknown function (DUF295)
AT4G22190	Bra013598	1	6551855	6551855	7	440	19.7	0.0141777	AT4G22190.1
AT4G22200	Bra013599	1	6562831	6562831	18	600	27.4	0.0279569	AT4G22200.1	AKT2,AKT2/3,AKT3,KT2/3	potassium transport 2/3
AT4G22220	Bra013601	1	6587646	6587646	10	160	19.1	0.0272241	AT4G22220.1	ATISU1,ISU1	SufE/NifU family protein
AT4G22240	Bra013602	1	6589436	6589436	9	200	30.3	0.0409769	AT4G22240.1		Plastid-lipid associated protein PAP / fibrillin family protein
AT4G22250	Bra013603	1	6590885	6590885	33	460	19.5	0.0399445	AT4G22250.1		RING/U-box superfamily protein
AT4G22260	Bra013604	1	6593898	6593898	6	380	23.6	0.0249707	AT4G22260.1	IM,IM1	Alternative oxidase family protein
	Bra013605	1	6599017	6599017	11	80	25.7	0.00712662
AT4G22270	Bra013606	1	6604609	6604609	7	460	24.5	0.0568577	AT4G22270.1	ATMRB1,MRB1	Protein of unknown function (DUF3537)
AT4G22290	Bra013607	1	6608956	6608956	8	580	21.2	0.0211273	AT4G22290.1		Ubiquitin-specific protease family C19-related protein
AT4G22310	Bra013608	1	6613355	6613355	1	320	27	0.0426051	AT4G22310.1		Uncharacterised protein family (UPF0041)
AT4G22310	Bra013609	1	6621993	6621993	2	180	25.9	0.0490539	AT4G22310.1		Uncharacterised protein family (UPF0041)
	EPlBRAG00000000170	1	6625623	6625623	6	80	28.4	0.0341803
AT4G22330	Bra013611	1	6629021	6629021	2	60	21.2	0.00537846	AT4G22330.1	ATCES1	Alkaline phytoceramidase (aPHC)
AT4G22340	Bra013612	1	6632652	6632652	1	220	20.8	0.00532552	AT4G22340.3	CDS2	cytidinediphosphate diacylglycerol synthase 2
AT4G22350	Bra013613	1	6636727	6636727	3	440	23.8	0.00791419	AT4G22350.1		Ubiquitin C-terminal hydrolases superfamily protein
AT4G22360	Bra013614	1	6637731	6637731	8	340	20.2	0.0413727	AT4G22360.1		SWIB complex BAF60b domain-containing protein
AT4G22370	Bra013615	1	6640772	6640772	2	260	24.9	0.0231495	AT4G22370.1
AT4G22380	Bra013616	1	6641942	6641942	9	240	30.7	0.0363835	AT4G22380.1		Ribosomal protein L7Ae/L30e/S12e/Gadd45 family protein
AT4G12590	Bra013617	1	6642439	6642439	7	200	24.2	0.0302892	AT4G12590.1		Protein of unknown function DUF106, transmembrane
AT1G53360	Bra013618	1	6651168	6651168	9	320	28.2	0.0165233	AT1G53360.1		F-box associated ubiquitination effector family protein
AT4G22460	Bra013619	1	6657650	6657650	1	80	19.7	0.0393179	AT4G22460.1		Bifunctional inhibitor/lipid-transfer protein/seed storage 2S albumin superfamily protein
AT4G22485	Bra013620	1	6659295	6659295	7	300	24.6	0.0242258	AT4G22485.1		Bifunctional inhibitor/lipid-transfer protein/seed storage 2S albumin superfamily protein
AT3G22142	Bra013621	1	6662988	6662988	5	320	26.8	0.00990858	AT3G22142.1		Bifunctional inhibitor/lipid-transfer protein/seed storage 2S albumin superfamily protein
AT4G22520	Bra013622	1	6672414	6672414	4	180	25.7	0.0170758	AT4G22520.1		Bifunctional inhibitor/lipid-transfer protein/seed storage 2S albumin superfamily protein
AT4G22530	Bra013623	1	6679256	6679256	8	320	22.4	0.0349488	AT4G22530.1		S-adenosyl-L-methionine-dependent methyltransferases superfamily protein
AT4G22540	Bra013624	1	6683965	6683965	30	1060	24.7	0.0287494	AT4G22540.1	ORP2A	OSBP(oxysterol binding protein)-related protein 2A
AT4G22550	Bra013625	1	6702004	6702004	12	260	19.1	0.0240564	AT4G22550.1		Phosphatidic acid phosphatase (PAP2) family protein
AT4G22580	Bra013627	1	6706853	6706853	17	620	23.4	0.040418	AT4G22580.1		Exostosin family protein
AT4G22590	Bra013628	1	6710522	6710522	13	580	24.2	0.0391123	AT4G22590.1		Haloacid dehalogenase-like hydrolase (HAD) superfamily protein
AT4G22600	Bra013629	1	6720962	6720962	8	380	24.7	0.0319878	AT4G22600.1
AT4G22620	Bra013630	1	6727190	6727190	8	340	17.1	0.0355029	AT4G22620.1		SAUR-like auxin-responsive protein family
AT4G22670	Bra013632	1	6747112	6747112	19	440	22.8	0.0289614	AT4G22670.1	AtHip1,HIP1	HSP70-interacting protein 1
AT4G22680	Bra013633	1	6758298	6758298	18	540	24.4	0.0301994	AT4G22680.1	AtMYB85,MYB85	myb domain protein 85
AT4G22690	Bra013634	1	6766504	6766504	18	840	23.7	0.052114	AT4G22690.1	CYP706A1	cytochrome P450, family 706, subfamily A, polypeptide 1
AT4G22720	Bra013635	1	6770007	6770007	36	640	25.1	0.042139	AT4G22720.1		Actin-like ATPase superfamily protein
AT4G22730	Bra013636	1	6775328	6775328	29	980	27.1	0.0291804	AT4G22730.1		Leucine-rich repeat protein kinase family protein
AT5G46000	Bra013637	1	6778534	6778534	1	380	32	0.00584795	AT5G46000.1		Mannose-binding lectin superfamily protein
AT5G46000	Bra013639	1	6782989	6782989	1	500	27.2	0	AT5G46000.1		Mannose-binding lectin superfamily protein
AT4G22740	Bra013640	1	6788583	6788583	7	100	23.7	0.0143373	AT4G22740.1		glycine-rich protein
AT4G22756	Bra013643	1	6815569	6815569	6	520	24.1	0.0322495	AT4G22756.1	ATSMO1,ATSMO1-2,SMO1,SMO1-2	sterol C4-methyl oxidase 1-2
AT4G22760	Bra013645	1	6827754	6827754	50	600	21.5	0.0258015	AT4G22760.1		Tetratricopeptide repeat (TPR)-like superfamily protein
AT4G22770	Bra013646	1	6830685	6830685	7	400	19.9	0.0804847	AT4G22770.1		AT hook motif DNA-binding family protein
AT4G22780	Bra013647	1	6842204	6842204	17	900	24.9	0.0317896	AT4G22780.1	ACR7	ACT domain repeat 7
	EPlBRAG00000000730	1	6849989	6849989	1	60	34.9	0.181586
AT4G22790	Bra013648	1	6850234	6850234	10	580	27.2	0.0294003	AT4G22790.1		MATE efflux family protein
AT4G22810	Bra013649	1	6862586	6862586	8	760	28.2	0.0343435	AT4G22810.1		Predicted AT-hook DNA-binding family protein
AT4G22830	Bra013650	1	6867882	6867882	13	440	23.1	0.0440023	AT4G22830.1
AT4G22860	Bra013651	1	6869293	6869293	33	1120	23.4	0.0272515	AT4G22860.1		Cell cycle regulated microtubule associated protein
AT4G22880	Bra013652	1	6876617	6876617	18	500	25.3	0.042073	AT4G22880.1	ANS,LDOX,TDS4,TT18	leucoanthocyanidin dioxygenase
AT4G22890	Bra013653	1	6878844	6878844	9	560	23	0.0624743	AT4G22890.1	PGR5-LIKE A	PGR5-LIKE A
AT4G22900	Bra013654	1	6881809	6881809	7	140	22.1	0.0265261	AT4G22900.1		Protein of unknown function (DUF1191)
AT4G22910	Bra013655	1	6885383	6885383	16	500	27.6	0.0212335	AT4G22910.1	CCS52A1,FZR2	FIZZY-related 2
AT4G23190	Bra013656	1	6893105	6893105	50	1220	22.7	0.0262498	AT4G23190.1	AT-RLK3,CRK11	cysteine-rich RLK (RECEPTOR-like protein kinase) 11
AT4G23190	Bra013657	1	6895286	6895286	16	460	20.7	0.0337046	AT4G23190.1	AT-RLK3,CRK11	cysteine-rich RLK (RECEPTOR-like protein kinase) 11
AT4G23190	Bra013658	1	6898289	6898289	18	740	24	0.0405977	AT4G23190.1	AT-RLK3,CRK11	cysteine-rich RLK (RECEPTOR-like protein kinase) 11
AT4G23190	Bra013659	1	6906337	6906337	16	640	25.8	0.0259583	AT4G23190.1	AT-RLK3,CRK11	cysteine-rich RLK (RECEPTOR-like protein kinase) 11
AT4G23190	Bra013660	1	6913792	6913792	10	480	27.3	0.0285779	AT4G23190.1	AT-RLK3,CRK11	cysteine-rich RLK (RECEPTOR-like protein kinase) 11
AT4G23190	Bra013661	1	6917844	6917844	46	1140	25.7	0.0409458	AT4G23190.1	AT-RLK3,CRK11	cysteine-rich RLK (RECEPTOR-like protein kinase) 11
AT4G22940	Bra013662	1	6934736	6934736	29	940	23	0.0427406	AT4G22940.1		Protein kinase superfamily protein
AT1G70040	Bra013663	1	6937663	6937663	1	280	28.8	0.03	AT1G70040.1		Protein of unknown function (DUF1163)
AT4G11860	Bra013664	1	6939354	6939354	18	620	24	0.0365179	AT4G11860.1		Protein of unknown function (DUF544)
AT4G22970	Bra013665	1	6953289	6953289	84	2040	25.2	0.0298505	AT4G22970.1	AESP,ESP,RSW4	homolog of separase
AT3G22040	Bra013666	1	6972485	6972485	1	80	29.5	0.0548947	AT3G22040.1		Domain of unknown function (DUF26)
AT4G22980	Bra013667	1	6975643	6975643	29	660	27.1	0.0304619	AT4G22980.1
AT4G22990	Bra013668	1	6982831	6982831	16	700	25.5	0.0251792	AT4G22990.2		Major Facilitator Superfamily with SPX (SYG1/Pho81/XPR1) domain-containing protein
AT4G23010	Bra013669	1	6990792	6990792	1	180	28.4	0.0211039	AT4G23010.2	ATUTR2,UTR2	UDP-galactose transporter 2
AT4G23020	Bra013670	1	7002834	7002834	33	620	19.6	0.0280392	AT4G23020.1
AT4G23030	Bra013671	1	7009072	7009072	13	720	22.9	0.0186493	AT4G23030.1		MATE efflux family protein
AT4G23060	Bra013672	1	7032971	7032971	12	340	22.5	0.0242404	AT4G23060.1	IQD22	IQ-domain 22
AT4G23070	Bra013673	1	7037374	7037374	15	380	21.4	0.0283632	AT4G23070.1	ATRBL7,RBL7	RHOMBOID-like protein 7
AT4G11650	Bra013674	1	7044043	7044043	26	440	25.4	0.0375249	AT4G11650.1	ATOSM34,OSM34	osmotin 34
AT4G23100	Bra013675	1	7057085	7057085	28	920	25.5	0.0291308	AT4G23100.1	ATECS1,CAD2,GSH1,GSHA,PAD2,RML1	glutamate-cysteine ligase
AT4G23180	Bra013676	1	7064305	7064305	26	900	25.1	0.0401877	AT4G23180.1	CRK10,RLK4	cysteine-rich RLK (RECEPTOR-like protein kinase) 10
AT4G23180	Bra013677	1	7068876	7068876	31	960	26.5	0.0283473	AT4G23180.1	CRK10,RLK4	cysteine-rich RLK (RECEPTOR-like protein kinase) 10
AT4G23180	Bra013678	1	7074076	7074076	26	600	26.6	0.0491802	AT4G23180.1	CRK10,RLK4	cysteine-rich RLK (RECEPTOR-like protein kinase) 10
AT4G23290	Bra013679	1	7078904	7078904	7	620	25.4	0.0348047	AT4G23290.2	CRK21	cysteine-rich RLK (RECEPTOR-like protein kinase) 21
AT4G23310	Bra013681	1	7082617	7082617	20	1580	26.8	0.0258866	AT4G23310.1	CRK23	cysteine-rich RLK (RECEPTOR-like protein kinase) 23
AT4G23260	Bra013682	1	7108268	7108268	48	1140	23.4	0.0245166	AT4G23260.2	CRK18	cysteine-rich RLK (RECEPTOR-like protein kinase) 18
AT4G23310	Bra013683	1	7110901	7110901	3	480	24.5	0.0130988	AT4G23310.1	CRK23	cysteine-rich RLK (RECEPTOR-like protein kinase) 23
AT4G23290	Bra013684	1	7127272	7127272	39	1280	23.8	0.0911651	AT4G23290.2	CRK21	cysteine-rich RLK (RECEPTOR-like protein kinase) 21
	Bra013685	1	7129496	7129496	2	220	21.5	0.0284866
AT4G23380	Bra013686	1	7133004	7133004	24	580	29.5	0.0339673	AT4G23380.1		Protein of Unknown Function (DUF239)
AT2G20170	Bra013688	1	7140252	7140252	8	460	25	0.0325358	AT2G20170.3		Protein of Unknown Function (DUF239)
AT4G23410	Bra013689	1	7146952	7146952	2	280	25.9	0.0124447	AT4G23410.1	TET5	tetraspanin5
AT4G23430	Bra013690	1	7151314	7151314	1	260	29.8	0.0276163	AT4G23430.2		NAD(P)-binding Rossmann-fold superfamily protein
AT4G23440	Bra013691	1	7162559	7162559	60	1980	27.4	0.0333064	AT4G23440.1		Disease resistance protein (TIR-NBS class)
AT1G11580	Bra013692	1	7176600	7176600	5	320	29.8	0.032407	AT1G11580.1	ATPMEPCRA,PMEPCRA	methylesterase PCR A
AT4G23470	Bra013693	1	7191922	7191922	14	400	26.8	0.0231996	AT4G23470.1		PLAC8 family protein
AT4G23490	Bra013694	1	7195346	7195346	44	1000	25	0.0707732	AT4G23490.1		Protein of unknown function (DUF604)
AT4G23493	Bra013695	1	7202015	7202015	2	100	26.7	0.026835	AT4G23493.1
AT4G23496	Bra013696	1	7203971	7203971	1	140	31.3	0.00903584	AT4G23496.1	SP1L5	SPIRAL1-like5
AT4G23500	Bra013697	1	7215242	7215242	6	1040	26.7	0.0309598	AT4G23500.1		Pectin lyase-like superfamily protein
AT4G23510	Bra013698	1	7221289	7221289	1	680	22.9	0.0123547	AT4G23510.1		Disease resistance protein (TIR-NBS-LRR class) family
AT1G27540	Bra013699	1	7223520	7223520	5	200	25.7	0.0172942	AT1G27540.1		Protein of unknown function (DUF295)
AT5G25290	Bra013700	1	7237619	7237619	1	260	20.1	0.00386225	AT5G25290.1		F-box family protein with a domain of unknown function (DUF295)
AT1G27540	Bra013701	1	7240853	7240853	8	260	24.4	0.0192344	AT1G27540.1		Protein of unknown function (DUF295)
	Bra013703	1	7261833	7261833	1	940	28.4	0
AT4G23530	Bra013706	1	7279699	7279699	4	640	25.8	0.0162081	AT4G23530.1		Protein of unknown function (DUF793)
AT4G23540	Bra013707	1	7285838	7285838	70	1360	22.5	0.0241652	AT4G23540.1		ARM repeat superfamily protein
AT4G23550	Bra013708	1	7304558	7304558	4	500	29	0.0170059	AT4G23550.1	ATWRKY29,WRKY29	WRKY family transcription factor
AT4G23560	Bra013709	1	7311678	7311678	1	400	27.4	0.0146341	AT4G23560.1	AtGH9B15,GH9B15	glycosyl hydrolase 9B15
	EPlBRAG00000000120	1	7314615	7314615	1	100	22.9	0
AT4G23570	Bra013710	1	7315116	7315116	1	240	28.3	0.0136986	AT4G23570.1	SGT1A	phosphatase-related
	Bra013711	1	7319028	7319028	1	80	15.8	0.0612245
	Bra013712	1	7339226	7339226	1	480	28.5	0.00174495
AT2G05642	Bra013713	1	7347065	7347065	3	220	24.9	0.0101499	AT2G05642.1		Nucleic acid-binding, OB-fold-like protein
AT4G23610	Bra013715	1	7358408	7358408	1	280	30.4	0.0222222	AT4G23610.1		Late embryogenesis abundant (LEA) hydroxyproline-rich glycoprotein family
AT4G23620	Bra013716	1	7360282	7360282	6	380	23.9	0.0574657	AT4G23620.1		Ribosomal protein L25/Gln-tRNA synthetase, anti-codon-binding domain
AT4G23630	Bra013717	1	7362446	7362446	12	440	25	0.0284204	AT4G23630.1	BTI1,RTNLB1	VIRB2-interacting protein 1
AT4G23640	Bra013718	1	7367999	7367999	31	920	26.6	0.0293861	AT4G23640.1	ATKT3,KUP4,TRH1	Potassium transporter family protein
AT4G23650	Bra013719	1	7371096	7371096	35	840	20.4	0.0621221	AT4G23650.1	CDPK6,CPK3	calcium-dependent protein kinase 6
AT4G23660	Bra013720	1	7374055	7374055	9	400	22.4	0.0228721	AT4G23660.1	AtPPT1,PPT1	polyprenyltransferase 1
AT4G23680	Bra013721	1	7383342	7383342	6	300	23.7	0.0472425	AT4G23680.1		Polyketide cyclase/dehydrase and lipid transport superfamily protein
	Bra013722	1	7388408	7388408	1	180	18	0.0271314
AT4G23690	Bra013723	1	7397736	7397736	2	120	25.3	0.00330427	AT4G23690.1		Disease resistance-responsive (dirigent-like protein) family protein
AT4G23700	Bra013724	1	7411274	7411274	56	1720	26	0.0261032	AT4G23700.1	ATCHX17,CHX17	cation/H+ exchanger 17
AT2G07760	Bra013725	1	7412894	7412894	9	160	22.6	0.0354378	AT2G07760.1		Zinc knuckle (CCHC-type) family protein
AT4G23710	Bra013726	1	7424094	7424094	3	80	23.5	0.0780145	AT4G23710.1	VAG2,VATG2,VHA-G2	vacuolar ATP synthase subunit G2
	EPlBRAG00000000876	1	7426131	7426131	1	160	24	0.0909091
	EPlBRAG00000000618	1	7426133	7426133	1	160	24	0.0909091
AT4G23740	Bra013728	1	7454747	7454747	29	1020	26.5	0.0321041	AT4G23740.1		Leucine-rich repeat protein kinase family protein
	Bra013729	1	7463145	7463145	3	80	18.7	0.0827566
AT4G23750	Bra013730	1	7472052	7472052	38	720	23.7	0.0229214	AT4G23750.1	CRF2,TMO3	cytokinin response factor 2
AT4G23800	Bra013731	1	7478743	7478743	12	560	24	0.0563618	AT4G23800.1		HMG (high mobility group) box protein
AT4G23810	Bra013732	1	7481721	7481721	20	740	23.2	0.0276394	AT4G23810.1	ATWRKY53,WRKY53	WRKY family transcription factor
AT2G19170	Bra013733	1	7487401	7487401	1	100	30.8	0.0029028	AT2G19170.1	SLP3	subtilisin-like serine protease 3
AT4G23820	Bra013734	1	7492875	7492875	6	680	25	0.040385	AT4G23820.1		Pectin lyase-like superfamily protein
AT4G23850	Bra013735	1	7498454	7498454	21	640	23.1	0.0174109	AT4G23850.1	LACS4	AMP-dependent synthetase and ligase family protein
AT4G23860	Bra013737	1	7507007	7507007	27	700	26.7	0.0308286	AT4G23860.1		PHD finger protein-related
AT4G23870	Bra013738	1	7511674	7511674	1	280	18.6	0.00161966	AT4G23870.1
AT4G23880	Bra013739	1	7513409	7513409	4	240	29.6	0.0367388	AT4G23880.1
AT4G23885	Bra013740	1	7522670	7522670	3	160	22	0.01755	AT4G23885.1
AT4G23890	Bra013741	1	7523778	7523778	27	280	26.3	0.0119884	AT4G23890.1
AT4G23900	Bra013742	1	7526921	7526921	21	560	20.9	0.0306185	AT4G23900.1		Nucleoside diphosphate kinase family protein
AT4G23910	Bra013743	1	7529010	7529010	9	220	22.8	0.0351178	AT4G23910.1
AT4G23920	Bra013744	1	7533877	7533877	21	660	25	0.0198685	AT4G23920.1	ATUGE2,UGE2	UDP-D-glucose/UDP-D-galactose 4-epimerase 2
AT4G23930	Bra013745	1	7536634	7536634	3	140	16.4	0.0994019	AT4G23930.1		Late embryogenesis abundant (LEA) hydroxyproline-rich glycoprotein family
AT4G23940	Bra013747	1	7547707	7547707	105	2740	25.3	0.0259611	AT4G23940.1		FtsH extracellular protease family
AT4G23980	Bra013748	1	7566266	7566266	31	820	26.2	0.0146483	AT4G23980.2	ARF9	auxin response factor 9
AT4G24000	Bra013749	1	7570977	7570977	13	380	28.7	0.08593	AT4G24000.1	ATCSLG2,CSLG2	cellulose synthase like G2
AT4G24000	Bra013750	1	7574608	7574608	5	280	29.2	0.0332638	AT4G24000.1	ATCSLG2,CSLG2	cellulose synthase like G2
AT4G24015	Bra013751	1	7578784	7578784	11	280	28.2	0.0600716	AT4G24015.1		RING/U-box superfamily protein
AT4G24020	Bra013754	1	7599804	7599804	54	1520	25.5	0.0596082	AT4G24020.1	NLP7	NIN like protein 7
AT4G24026	Bra013755	1	7604352	7604352	9	200	22.3	0.0333192	AT4G24026.1
AT4G24040	Bra013756	1	7606315	7606315	32	720	24.9	0.0284766	AT4G24040.1	ATTRE1,TRE1	trehalase 1
AT4G24050	Bra013757	1	7615354	7615354	12	540	23.8	0.0293125	AT4G24050.1		NAD(P)-binding Rossmann-fold superfamily protein
AT4G24060	Bra013758	1	7625655	7625655	3	420	26.5	0.0112853	AT4G24060.1		Dof-type zinc finger DNA-binding family protein
AT4G24080	Bra013759	1	7636143	7636143	5	360	24.9	0.0789956	AT4G24080.1	ALL1	aldolase like
AT4G24080	Bra013760	1	7638250	7638250	9	620	22.1	0.0266501	AT4G24080.1	ALL1	aldolase like
AT4G24090	Bra013761	1	7640472	7640472	30	700	23.9	0.0266499	AT4G24090.1
AT4G24100	Bra013762	1	7642693	7642693	37	1460	23.5	0.0649624	AT4G24100.1		Protein kinase superfamily protein
AT4G24110	Bra013763	1	7647710	7647710	13	440	21.2	0.0881862	AT4G24110.1
AT4G24120	Bra013764	1	7653522	7653522	1	980	26.3	0.0707631	AT4G24120.1	ATYSL1,YSL1	YELLOW STRIPE like 1
AT4G24130	Bra013765	1	7664985	7664985	2	200	26.3	0.0110398	AT4G24130.1		Protein of unknown function, DUF538
AT4G24150	Bra013767	1	7684176	7684176	2	280	28.9	0.0298553	AT4G24150.1	AtGRF8,GRF8	growth-regulating factor 8
AT1G25460	Bra013769	1	7686715	7686715	3	120	22.9	0.0246289	AT1G25460.1		NAD(P)-binding Rossmann-fold superfamily protein
AT4G24160	Bra013770	1	7695977	7695977	15	520	26.2	0.0306401	AT4G24160.1		alpha/beta-Hydrolases superfamily protein
AT4G24170	Bra013771	1	7699139	7699139	67	1440	28.9	0.0182162	AT4G24170.1		ATP binding microtubule motor family protein
AT4G24175	Bra013772	1	7707881	7707881	22	640	27.4	0.0351658	AT4G24175.1
AT4G24180	Bra013773	1	7711183	7711183	7	340	24.1	0.0140504	AT4G24180.1	ATTLP1,TLP1	THAUMATIN-LIKE PROTEIN 1
AT4G24190	Bra013774	1	7715619	7715619	18	1240	28.4	0.0436628	AT4G24190.1	AtHsp90-7,AtHsp90.7,HSP90.7,SHD	Chaperone protein htpG family protein
AT4G24210	Bra013776	1	7718840	7718840	5	240	29.2	0.0141014	AT4G24210.1	SLY1	F-box family protein
AT4G24220	Bra013777	1	7720209	7720209	35	820	23.8	0.0241175	AT4G24220.1	AWI31,VEP1	NAD(P)-binding Rossmann-fold superfamily protein
AT4G24230	Bra013778	1	7722981	7722981	47	680	20.6	0.0237027	AT4G24230.2	ACBP3	acyl-CoA-binding domain 3
AT4G24240	Bra013779	1	7725325	7725325	1	340	21.5	0	AT4G24240.1	ATWRKY7,WRKY7	WRKY DNA-binding protein 7
AT4G24250	Bra013780	1	7730951	7730951	5	400	25.2	0.0137253	AT4G24250.1	ATMLO13,MLO13	Seven transmembrane MLO family protein
AT4G24260	Bra013781	1	7733580	7733580	28	480	28.2	0.0251038	AT4G24260.1	ATGH9A3,GH9A3,KOR3	glycosyl hydrolase 9A3
AT4G24265	Bra013782	1	7734225	7734225	4	100	30.3	0.0316053	AT4G24265.1
AT1G30790	Bra013783	1	7736533	7736533	12	660	23.6	0.022562	AT1G30790.1		F-box and associated interaction domains-containing protein
AT4G24270	Bra013784	1	7743295	7743295	51	1320	25	0.0266614	AT4G24270.1	EMB140	EMBRYO DEFECTIVE 140
AT4G24275	Bra013785	1	7744254	7744254	17	280	27.4	0.0238938	AT4G24275.1
AT4G24280	Bra013786	1	7746398	7746398	25	680	21.7	0.0440348	AT4G24280.1	cpHsc70-1	chloroplast heat shock protein 70-1
AT5G41690	Bra013787	1	7749886	7749886	4	400	26	0.0089719	AT5G41690.1		RNA-binding (RRM/RBD/RNP motifs) family protein
AT4G24280	Bra013788	1	7751911	7751911	18	440	20	0.0233227	AT4G24280.1	cpHsc70-1	chloroplast heat shock protein 70-1
AT4G24290	Bra013789	1	7755979	7755979	32	1120	25.1	0.0360157	AT4G24290.2		MAC/Perforin domain-containing protein
AT4G24310	Bra013790	1	7760216	7760216	17	460	21.9	0.0546609	AT4G24310.1		Protein of unknown function (DUF679)
AT4G24320	Bra013791	1	7761436	7761436	36	700	22.9	0.0241371	AT4G24320.1		Ubiquitin carboxyl-terminal hydrolase family protein
AT4G24330	Bra013792	1	7764930	7764930	16	360	24.5	0.0156106	AT4G24330.1		Protein of unknown function (DUF1682)
AT4G24340	Bra013793	1	7769076	7769076	1	180	28.7	0.0011558	AT4G24340.1		Phosphorylase superfamily protein
AT4G24350	Bra013794	1	7772056	7772056	13	440	23.2	0.12739	AT4G24350.1		Phosphorylase superfamily protein
AT4G24370	Bra013796	1	7784039	7784039	21	360	21.5	0.0500568	AT4G24370.1
AT4G24380	Bra013797	1	7785958	7785958	11	440	21.1	0.0258185	AT4G24380.1
AT4G24390	Bra013798	1	7789118	7789118	12	520	24.7	0.0277501	AT4G24390.1		RNI-like superfamily protein
AT4G24400	Bra013799	1	7794144	7794144	12	600	23.4	0.0127149	AT4G24400.1	ATCIPK8,CIPK8,PKS11,SnRK3.13	CBL-interacting protein kinase 8
	EPlBRAG00000001468	1	7810673	7810673	19	260	27.5	0.0191809
AT4G24430	Bra013800	1	7815556	7815556	23	640	29.8	0.0175143	AT4G24430.1		Rhamnogalacturonate lyase family protein
	Bra013801	1	7821098	7821098	3	120	17.1	0.0152186
AT4G24440	Bra013802	1	7824578	7824578	2	140	29.2	0.00452837	AT4G24440.1		transcription initiation factor IIA gamma chain / TFIIA-gamma (TFIIA-S)
AT4G24450	Bra013803	1	7826749	7826749	24	1220	24.7	0.0725177	AT4G24450.1	ATGWD2,GWD3,PWD	phosphoglucan, water dikinase
AT4G24460	Bra013804	1	7834091	7834091	11	300	22.4	0.0754537	AT4G24460.1	CLT2	CRT (chloroquine-resistance transporter)-like transporter 2
AT4G24470	Bra013805	1	7840434	7840434	11	260	26.3	0.0355757	AT4G24470.1	GATA25,TIFY1,ZIM	GATA-type zinc finger protein with TIFY domain
AT4G24480	Bra013806	1	7847381	7847381	34	960	25.4	0.0397867	AT4G24480.1		Protein kinase superfamily protein
AT4G24490	Bra013807	1	7855439	7855439	12	420	28.3	0.051933	AT4G24490.1	ATRGTA1,RGTA1	RAB geranylgeranyl transferase alpha subunit 1
AT4G24500	Bra013808	1	7856260	7856260	7	220	26	0.0052179	AT4G24500.1		hydroxyproline-rich glycoprotein family protein
AT4G24520	Bra013810	1	7862544	7862544	22	860	25.5	0.026621	AT4G24520.1	AR1,ATR1	P450 reductase 1
AT4G24520	Bra013811	1	7870629	7870629	13	620	28.5	0.0375218	AT4G24520.1	AR1,ATR1	P450 reductase 1
AT4G24530	Bra013812	1	7877249	7877249	29	980	25.9	0.0208307	AT4G24530.1		O-fucosyltransferase family protein
AT4G24550	Bra013813	1	7884981	7884981	26	700	25.2	0.0241375	AT4G24550.2		Clathrin adaptor complexes medium subunit family protein
AT4G24560	Bra013814	1	7892649	7892649	34	1220	27.4	0.0184446	AT4G24560.1	UBP16	ubiquitin-specific protease 16
AT4G24570	Bra013815	1	7897694	7897694	28	760	23	0.0324159	AT4G24570.1	DIC2	dicarboxylate carrier 2
AT4G24580	Bra013816	1	7905102	7905102	38	1260	26.4	0.0152294	AT4G24580.1	REN1	Rho GTPase activation protein (RhoGAP) with PH domain
AT4G24590	Bra013817	1	7918441	7918441	13	440	21.4	0.0470547	AT4G24590.1
AT4G24610	Bra013818	1	7926481	7926481	24	1340	24.8	0.032409	AT4G24610.1
AT4G24620	Bra013819	1	7930528	7930528	7	380	27.8	0.0367002	AT4G24620.1	PGI,PGI1	phosphoglucose isomerase 1
AT4G24630	Bra013820	1	7935527	7935527	1	320	22.7	0.111358	AT4G24630.1		DHHC-type zinc finger family protein
AT4G24640	Bra013821	1	7940830	7940830	4	260	27.2	0.0423015	AT4G24640.1	APPB1	Plant invertase/pectin methylesterase inhibitor superfamily protein
AT4G24660	Bra013822	1	7944709	7944709	3	180	24.4	0.0231905	AT4G24660.1	ATHB22,HB22,MEE68	homeobox protein 22
AT4G24670	Bra013823	1	7953965	7953965	1	160	26.9	0.0157548	AT4G24670.1	TAR2	tryptophan aminotransferase related 2
AT4G24680	Bra013824	1	7956640	7956640	34	1920	28.1	0.0187053	AT4G24680.1	MOS1	modifier of snc1
AT4G24690	Bra013825	1	7963405	7963405	26	720	29.2	0.027045	AT4G24690.1		ubiquitin-associated (UBA)/TS-N domain-containing protein / octicosapeptide/Phox/Bemp1 (PB1) domain-containing protein
AT4G24700	Bra013826	1	7966834	7966834	12	240	23.6	0.0199682	AT4G24700.1
AT4G24710	Bra013827	1	7975537	7975537	19	660	24.3	0.0604435	AT4G24710.1		P-loop containing nucleoside triphosphate hydrolases superfamily protein
AT4G24730	Bra013828	1	7976513	7976513	12	200	19.9	0.0377045	AT4G24730.4		Calcineurin-like metallo-phosphoesterase superfamily protein
AT4G24740	Bra013829	1	7982833	7982833	20	640	24.4	0.043663	AT4G24740.1	AFC2,AME1,FC2	FUS3-complementing gene 2
AT4G24750	Bra013830	1	7985710	7985710	13	440	27	0.0681942	AT4G24750.1		Rhodanese/Cell cycle control phosphatase superfamily protein
AT4G24760	Bra013831	1	7988585	7988585	5	220	22.8	0.0331561	AT4G24760.1		alpha/beta-Hydrolases superfamily protein
AT4G24770	Bra013832	1	7994533	7994533	31	680	24.4	0.0190395	AT4G24770.1	ATRBP31,ATRBP33,CP31,RBP31	31-kDa RNA binding protein
AT4G24780	Bra013833	1	7999045	7999045	27	700	21.8	0.0430002	AT4G24780.1		Pectin lyase-like superfamily protein
AT4G24790	Bra013835	1	8006330	8006330	58	1400	21.5	0.0327893	AT4G24790.1		AAA-type ATPase family protein
AT4G24800	Bra013836	1	8011198	8011198	50	1100	21.7	0.0352064	AT4G24800.1		MA3 domain-containing protein
AT4G24805	Bra013837	1	8013822	8013822	10	380	22.8	0.0298928	AT4G24805.1		S-adenosyl-L-methionine-dependent methyltransferases superfamily protein
AT4G24820	Bra013838	1	8017428	8017428	15	660	28.1	0.0194566	AT4G24820.1		26S proteasome, regulatory subunit Rpn7;Proteasome component (PCI) domain
AT4G24830	Bra013839	1	8020431	8020431	20	460	24.1	0.0425205	AT4G24830.1		arginosuccinate synthase family
AT4G24840	Bra013840	1	8029834	8029834	35	960	23.3	0.0424619	AT4G24840.1
AT5G25090	Bra013841	1	8031185	8031185	15	300	25.2	0.0243427	AT5G25090.1	AtENODL13,ENODL13	early nodulin-like protein 13
AT5G25140	Bra013842	1	8032900	8032900	12	660	21.7	0.0191412	AT5G25140.1	CYP71B13	cytochrome P450, family 71, subfamily B, polypeptide 13
AT4G24890	Bra013843	1	8039944	8039944	22	800	24.4	0.033024	AT4G24890.1	ATPAP24,PAP24	purple acid phosphatase 24
AT4G24900	Bra013844	1	8042113	8042113	16	380	22.8	0.0207462	AT4G24900.1
AT4G24910	Bra013845	1	8044374	8044374	25	340	27.9	0.0204924	AT4G24910.1		Protein of unknown function (DUF579)
AT4G24920	Bra013846	1	8046886	8046886	6	80	24.6	0.0184503	AT4G24920.1		secE/sec61-gamma protein transport protein
AT4G24930	Bra013847	1	8048467	8048467	3	160	20.4	0.034776	AT4G24930.1		thylakoid lumenal 17.9 kDa protein, chloroplast
AT4G24940	Bra013848	1	8050186	8050186	30	740	21.2	0.0304268	AT4G24940.1	AT-SAE1-1,ATSAE1A,SAE1A	SUMO-activating enzyme 1A
AT3G62870	Bra013849	1	8052654	8052654	26	540	20.8	0.0545346	AT3G62870.1		Ribosomal protein L7Ae/L30e/S12e/Gadd45 family protein
AT4G24960	Bra013850	1	8055900	8055900	10	340	25	0.0347017	AT4G24960.1	ATHVA22D,HVA22D	HVA22 homologue D
AT4G24970	Bra013851	1	8061695	8061695	32	700	24	0.0307407	AT4G24970.1		Histidine kinase-, DNA gyrase B-, and HSP90-like ATPase family protein
AT4G24972	Bra013852	1	8068157	8068157	6	200	20.9	0.0350483	AT4G24972.1	TPD1	tapetum determinant 1
AT4G24990	Bra013853	1	8073675	8073675	27	780	23.4	0.0329402	AT4G24990.1	ATGP4	Ubiquitin family protein
AT4G25010	Bra013854	1	8076351	8076351	3	260	23.4	0.0338761	AT4G25010.1		Nodulin MtN3 family protein
	Bra013855	1	8085611	8085611	1	140	24	0.00327869
AT4G25030	Bra013856	1	8086097	8086097	12	300	29.5	0.0132899	AT4G25030.1
AT4G25040	Bra013858	1	8107650	8107650	1	140	19.8	0.024259	AT4G25040.1		Uncharacterised protein family (UPF0497)
AT4G25050	Bra013859	1	8109506	8109506	2	240	28.9	0.0124061	AT4G25050.1	ACP4	acyl carrier protein 4
AT4G25070	Bra013860	1	8114351	8114351	22	800	23.7	0.0640325	AT4G25070.1
AT5G51020	Bra013861	1	8121345	8121345	6	540	24.3	0.0549368	AT5G51020.1	CRL	crumpled leaf
AT5G51060	Bra013862	1	8122911	8122911	8	280	25.3	0.038745	AT5G51060.1	ATRBOHC,RBOHC,RHD2	NADPH/respiratory burst oxidase protein D
AT4G25100	Bra013863	1	8125841	8125841	5	360	21.9	0.0255157	AT4G25100.1	ATFSD1,FSD1	Fe superoxide dismutase 1
AT4G25110	Bra013864	1	8128638	8128638	19	660	25.2	0.0772353	AT4G25110.1	AtMC2,MC2	metacaspase 2
AT4G25130	Bra013865	1	8130533	8130533	14	380	22.2	0.019097	AT4G25130.1	PMSR4	peptide met sulfoxide reductase 4
AT4G25140	Bra013866	1	8131449	8131449	6	240	23.4	0.021468	AT4G25140.1	OLE1,OLEO1	oleosin 1
AT4G25150	Bra013867	1	8133594	8133594	8	360	25.6	0.0213997	AT4G25150.1		HAD superfamily, subfamily IIIB acid phosphatase
AT4G25160	Bra013868	1	8137819	8137819	24	720	31.1	0.0154708	AT4G25160.1		U-box domain-containing protein kinase family protein
AT4G25170	Bra013869	1	8150594	8150594	15	540	21.1	0.0733928	AT4G25170.1		Uncharacterised conserved protein (UCP012943)
AT5G66320	Bra013870	1	8156990	8156990	24	540	21.4	0.0432249	AT5G66320.1	GATA5	GATA transcription factor 5
AT4G25180	Bra013871	1	8163851	8163851	26	660	25.5	0.0260488	AT4G25180.1		RNA polymerase III RPC4
AT4G25200	Bra013872	1	8169388	8169388	28	360	26	0.0172052	AT4G25200.1	ATHSP23.6-MITO,HSP23.6-MITO	mitochondrion-localized small heat shock protein 23.6
AT4G25210	Bra013873	1	8175027	8175027	16	340	23.6	0.0564254	AT4G25210.1		DNA-binding storekeeper protein-related transcriptional regulator
AT4G25220	Bra013874	1	8180944	8180944	63	980	24.9	0.0439709	AT4G25220.1	RHS15	root hair specific 15
AT4G25225	Bra013875	1	8183217	8183217	1	60	16.4	0	AT4G25225.1
AT4G25230	Bra013876	1	8188698	8188698	52	780	24.4	0.0362654	AT4G25230.1	RIN2	RPM1 interacting protein 2
AT4G25240	Bra013877	1	8200278	8200278	26	680	27.1	0.022118	AT4G25240.1	SKS1	SKU5 similar 1
AT4G25250	Bra013878	1	8210433	8210433	5	100	25.6	0.00936752	AT4G25250.1		Plant invertase/pectin methylesterase inhibitor superfamily protein
AT4G25250	Bra013879	1	8212400	8212400	2	120	25.9	0.00401601	AT4G25250.1		Plant invertase/pectin methylesterase inhibitor superfamily protein
AT4G25250	Bra013880	1	8215447	8215447	8	160	25.6	0.0115178	AT4G25250.1		Plant invertase/pectin methylesterase inhibitor superfamily protein
AT4G25260	Bra013881	1	8217833	8217833	5	80	29.6	0.020709	AT4G25260.1		Plant invertase/pectin methylesterase inhibitor superfamily protein
AT4G25270	Bra013882	1	8219117	8219117	19	220	30.9	0.0407264	AT4G25270.1		Tetratricopeptide repeat (TPR)-like superfamily protein
AT4G25280	Bra013883	1	8222332	8222332	14	420	21.1	0.0213591	AT4G25280.1		P-loop containing nucleoside triphosphate hydrolases superfamily protein
AT4G25300	Bra013884	1	8232906	8232906	13	380	22.9	0.0299529	AT4G25300.1		2-oxoglutarate (2OG) and Fe(II)-dependent oxygenase superfamily protein
AT4G25315	Bra013885	1	8239857	8239857	4	260	23	0.0251183	AT4G25315.1		Expressed protein
AT4G25320	Bra013886	1	8241250	8241250	25	580	23.6	0.0263603	AT4G25320.1		AT hook motif DNA-binding family protein
AT4G25340	Bra013887	1	8246388	8246388	14	580	21.5	0.0126226	AT4G25340.1	ATFKBP53,FKBP53	FK506 BINDING PROTEIN 53
AT4G25360	Bra013888	1	8248039	8248039	13	500	26.7	0.0524479	AT4G25360.1	TBL18	TRICHOME BIREFRINGENCE-LIKE 18
AT4G25420	Bra013890	1	8270344	8270344	3	460	23.3	0.0804162	AT4G25420.1	AT2301,ATGA20OX1,GA20OX1,GA5	2-oxoglutarate (2OG) and Fe(II)-dependent oxygenase superfamily protein
AT5G51860	Bra013891	1	8287072	8287072	4	280	30.7	0.0209946	AT5G51860.2		K-box region and MADS-box transcription factor family protein
AT4G25433	Bra013892	1	8324205	8324205	1	180	27.2	0.0124598	AT4G25433.1		peptidoglycan-binding LysM domain-containing protein
AT4G25434	Bra013893	1	8332402	8332402	3	440	25.2	0.0224838	AT4G25434.1	ATNUDT10,NUDT10	nudix hydrolase homolog 10
AT4G25440	Bra013894	1	8335078	8335078	9	280	22	0.0239832	AT4G25440.1	ZFWD1	zinc finger WD40 repeat protein 1
AT4G25500	Bra013895	1	8337526	8337526	12	780	28.5	0.0244243	AT4G25500.1	AT-SRP40,ATRSP35,ATRSP40,RSP35	arginine/serine-rich splicing factor 35
AT5G39420	Bra013896	1	8345895	8345895	6	200	20.1	0.0313506	AT5G39420.1	cdc2cAt	CDC2C
AT4G25520	Bra013897	1	8347048	8347048	12	400	25.8	0.0536762	AT4G25520.1	SLK1	SEUSS-like 1
AT4G25530	Bra013898	1	8353073	8353073	10	860	29.2	0.0486519	AT4G25530.1	FWA,HDG6	FLOWERING WAGENINGEN
AT4G25550	Bra013899	1	8359201	8359201	3	120	23.3	0.0788553	AT4G25550.1		Cleavage/polyadenylation specificity factor, 25kDa subunit
AT4G25560	Bra013900	1	8363529	8363529	3	220	21.8	0.00320305	AT4G25560.1	AtMYB18,MYB18	myb domain protein 18
	EPlBRAG00000000621	1	8371888	8371888	6	80	22.8	0.0908687
	Bra013901	1	8374928	8374928	1	200	22.6	0.0204082
AT4G25600	Bra013902	1	8374938	8374938	4	380	30.9	0.0109956	AT4G25600.1		Oxoglutarate/iron-dependent oxygenase
AT4G25610	Bra013903	1	8378029	8378029	19	880	22.3	0.0381799	AT4G25610.1		C2H2-like zinc finger protein
AT4G25620	Bra013904	1	8382774	8382774	31	1120	24.2	0.0210483	AT4G25620.1		hydroxyproline-rich glycoprotein family protein
AT4G25630	Bra013905	1	8387877	8387877	13	580	23.7	0.0433544	AT4G25630.1	ATFIB2,FIB2	fibrillarin 2
AT4G25640	Bra013906	1	8393682	8393682	8	620	26	0.0420039	AT4G25640.1	ATDTX35,DTX35,FFT	detoxifying efflux carrier 35
AT4G25650	Bra013907	1	8396810	8396810	14	700	21.7	0.0630523	AT4G25650.1	ACD1-LIKE,PTC52,TIC55-IV	ACD1-like
AT4G25680	Bra013908	1	8398053	8398053	8	280	21.8	0.0463144	AT4G25680.1		PPPDE putative thiol peptidase family protein
AT4G25670	Bra013909	1	8399673	8399673	1	140	20.7	0.00920327	AT4G25670.1
AT4G25680	Bra013910	1	8402704	8402704	4	300	26.6	0.0202807	AT4G25680.1		PPPDE putative thiol peptidase family protein
AT4G25700	Bra013912	1	8411822	8411822	15	680	27.2	0.0157903	AT4G25700.1	B1,BCH1,BETA-OHASE 1,chy1	beta-hydroxylase 1
AT4G25720	Bra013913	1	8417891	8417891	27	640	25.8	0.0574674	AT4G25720.1	ATQC,QC,QCT	glutaminyl cyclase
AT4G25740	Bra013915	1	8425546	8425546	4	240	26.7	0.0515127	AT4G25740.1		RNA binding Plectin/S10 domain-containing protein
AT4G25750	Bra013916	1	8427894	8427894	19	680	25.6	0.0264069	AT4G25750.1		ABC-2 type transporter family protein
AT4G25760	Bra013917	1	8435798	8435798	7	320	23.2	0.0336439	AT4G25760.1	ATGDU2,GDU2	glutamine dumper 2
AT4G25770	Bra013918	1	8439437	8439437	18	400	27	0.0174347	AT4G25770.1		alpha/beta-Hydrolases superfamily protein
AT4G25780	Bra013919	1	8448352	8448352	1	340	26.6	0.0340172	AT4G25780.1		CAP (Cysteine-rich secretory proteins, Antigen 5, and Pathogenesis-related 1 protein) superfamily protein
AT4G25800	Bra013921	1	8453333	8453333	22	600	22.6	0.0319658	AT4G25800.1		Calmodulin-binding protein
AT4G25810	Bra013922	1	8457483	8457483	1	160	23.9	0	AT4G25810.1	XTH23,XTR6	xyloglucan endotransglycosylase 6
AT4G25820	Bra013923	1	8464205	8464205	5	480	28.2	0.029769	AT4G25820.1	ATXTH14,XTH14,XTR9	xyloglucan endotransglucosylase/hydrolase 14
AT4G25830	Bra013924	1	8469043	8469043	2	40	28.6	0.0552196	AT4G25830.1		Uncharacterised protein family (UPF0497)
AT4G25835	Bra013925	1	8473907	8473907	30	980	22.5	0.0266779	AT4G25835.1		P-loop containing nucleoside triphosphate hydrolases superfamily protein
AT4G25850	Bra013926	1	8479204	8479204	28	1160	25.7	0.0634337	AT4G25850.1	ORP4B	OSBP(oxysterol binding protein)-related protein 4B
AT4G25870	Bra013927	1	8494394	8494394	19	620	26.1	0.017847	AT4G25870.1		Core-2/I-branching beta-1,6-N-acetylglucosaminyltransferase family protein
AT4G25880	Bra013928	1	8499670	8499670	8	260	24.2	0.0298347	AT4G25880.1	APUM6,PUM6	pumilio 6
AT4G38120	Bra013929	1	8509246	8509246	10	1020	28.4	0.0369026	AT4G38120.1		ARM repeat superfamily protein
AT1G14800	Bra013930	1	8511264	8511264	2	80	24.8	0.0230766	AT1G14800.1		Nucleic acid-binding, OB-fold-like protein
AT4G25900	Bra013931	1	8515157	8515157	4	400	29.9	0.019875	AT4G25900.1		Galactose mutarotase-like superfamily protein
AT4G25900	Bra013932	1	8518208	8518208	2	520	24.2	0.0210641	AT4G25900.1		Galactose mutarotase-like superfamily protein
AT4G25910	Bra013933	1	8523647	8523647	16	580	23.6	0.0465438	AT4G25910.1	ATCNFU3,NFU3	NFU domain protein 3
AT4G25940	Bra013934	1	8527875	8527875	36	1240	23.6	0.0378061	AT4G25940.1		ENTH/ANTH/VHS superfamily protein
AT4G25950	Bra013935	1	8538871	8538871	2	240	24	0.101913	AT4G25950.1	VATG3	vacuolar ATP synthase G3
AT4G25960	Bra013936	1	8540646	8540646	75	2260	25.2	0.0273468	AT4G25960.1	PGP2	P-glycoprotein 2
AT4G25970	Bra013937	1	8547388	8547388	18	1000	22.7	0.0690447	AT4G25970.1	PSD3	phosphatidylserine decarboxylase 3
AT4G25980	Bra013938	1	8552420	8552420	22	740	24.5	0.0418946	AT4G25980.1		Peroxidase superfamily protein
AT4G25990	Bra013939	1	8555644	8555644	40	780	22.9	0.034587	AT4G25990.1	CIL	CCT motif family protein
AT4G26000	Bra013940	1	8567460	8567460	5	680	26.8	0.0746468	AT4G26000.1	PEP	RNA-binding KH domain-containing protein
AT4G29900	Bra013941	1	8578230	8578230	4	520	25.2	0.0463934	AT4G29900.1	ACA10,ATACA10,CIF1	autoinhibited Ca(2+)-ATPase 10
AT5G57110	Bra013942	1	8582600	8582600	8	620	28.3	0.0295357	AT5G57110.1	ACA8,AT-ACA8	autoinhibited Ca2+ -ATPase, isoform 8
AT4G26010	Bra013943	1	8607946	8607946	2	180	29	0.00831378	AT4G26010.1		Peroxidase superfamily protein
	EPlBRAG00000000764	1	8615937	8615937	4	20	31.6	0.0369307
AT4G26050	Bra013944	1	8633900	8633900	9	720	25.8	0.045112	AT4G26050.1	PIRL8	plant intracellular ras group-related LRR 8
AT4G26080	Bra013945	1	8638687	8638687	16	1020	25.2	0.010679	AT4G26080.1	ABI1,AtABI1	Protein phosphatase 2C family protein
AT3G60040	Bra013946	1	8642412	8642412	5	80	16	0.0334876	AT3G60040.1		F-box family protein
AT4G26090	Bra013947	1	8643559	8643559	6	260	29.2	0.0269193	AT4G26090.1	RPS2	NB-ARC domain-containing disease resistance protein
AT5G57020	Bra013948	1	8646765	8646765	6	260	28.1	0.105602	AT5G57020.1	ATNMT1,NMT1	myristoyl-CoA:protein N-myristoyltransferase
AT4G26100	Bra013949	1	8651260	8651260	11	580	24.9	0.0225901	AT4G26100.1	CK1,CKL1	casein kinase 1
AT1G64280	Bra013950	1	8651965	8651965	11	680	24.5	0.0346549	AT1G64280.1	ATNPR1,NIM1,NPR1,SAI1	regulatory protein (NPR1)
AT4G26110	Bra013951	1	8663158	8663158	7	400	27.7	0.0278112	AT4G26110.1	ATNAP1;1,NAP1;1	nucleosome assembly protein1;1
AT4G26120	Bra013952	1	8667521	8667521	17	700	24.1	0.0339802	AT4G26120.1		Ankyrin repeat family protein / BTB/POZ domain-containing protein
AT4G26130	Bra013955	1	8672459	8672459	4	480	24.5	0.00842957	AT4G26130.1
AT4G26140	Bra013956	1	8685981	8685981	8	720	27.7	0.0345148	AT4G26140.1	BGAL12	beta-galactosidase 12
AT4G08180	Bra039764	1	8724346	8724346	1	320	29.5	0.00582488	AT4G08180.1	ORP1C	OSBP(oxysterol binding protein)-related protein 1C
AT4G32200	Bra039766	1	8750457	8750457	28	780	25.5	0.0163322	AT4G32200.1	ASY2	DNA-binding HORMA family protein
AT4G24260	Bra039767	1	8773575	8773575	6	220	25.1	0.0450317	AT4G24260.1	ATGH9A3,GH9A3,KOR3	glycosyl hydrolase 9A3
AT4G08160	Bra039768	1	8777116	8777116	4	1000	28.3	0.0567995	AT4G08160.1		glycosyl hydrolase family 10 protein / carbohydrate-binding domain-containing protein
AT4G03830	Bra039769	1	8821764	8821764	1	780	26.8	0	AT4G03830.1		Protein of unknown function, DUF601
	Bra039770	1	8831781	8831781	7	140	19.6	0.0128566
AT4G32200	Bra039771	1	8855913	8855913	9	220	30.3	0.0118785	AT4G32200.1	ASY2	DNA-binding HORMA family protein
	Bra039772	1	8872857	8872857	2	100	33.1	0.0242676
AT4G06676	Bra039773	1	8883192	8883192	2	420	27.1	0.0342664	AT4G06676.1
	Bra039776	1	8907332	8907332	32	420	29.4	0.0174965
AT5G23290	Bra026505	1	8955554	8955554	8	380	27.5	0.00766787	AT5G23290.1	PFD5	prefoldin 5
AT5G23300	Bra026504	1	8959047	8959047	24	720	21.9	0.0335695	AT5G23300.1	PYRD	pyrimidine d
AT5G23310	Bra026503	1	8959494	8959494	7	280	29.9	0.182262	AT5G23310.1	FSD3	Fe superoxide dismutase 3
AT5G23370	Bra026502	1	8963614	8963614	5	260	30.6	0.0171648	AT5G23370.1		GRAM domain-containing protein / ABA-responsive protein-related
AT5G23380	Bra026501	1	8967516	8967516	1	320	30.9	0.00696875	AT5G23380.1		Protein of unknown function (DUF789)
AT2G21590	Bra026500	1	8972296	8972296	1	80	32.2	0.00230947	AT2G21590.1	APL4	Glucose-1-phosphate adenylyltransferase family protein
AT5G23400	Bra026499	1	8982576	8982576	13	740	30.8	0.013517	AT5G23400.1		Leucine-rich repeat (LRR) family protein
AT5G23420	Bra026498	1	8985858	8985858	10	400	24.3	0.0347476	AT5G23420.1	HMGB6	high-mobility group box 6
AT5G23490	Bra026495	1	8993075	8993075	42	1080	27	0.0351728	AT5G23490.1
AT5G23530	Bra026494	1	9002926	9002926	16	780	19.6	0.100956	AT5G23530.1	AtCXE18,CXE18	carboxyesterase 18
AT5G23535	Bra026493	1	9006238	9006238	9	220	24.7	0.0331359	AT5G23535.1		KOW domain-containing protein
AT5G23540	Bra026492	1	9008042	9008042	8	220	24.1	0.0327492	AT5G23540.1		Mov34/MPN/PAD-1 family protein
AT5G23550	Bra026491	1	9013712	9013712	4	80	25.5	0.0324826	AT5G23550.1		Got1/Sft2-like vescicle transport protein family
AT5G23575	Bra026490	1	9019034	9019034	10	240	25.1	0.0123241	AT5G23575.1		Transmembrane CLPTM1 family protein
AT5G23580	Bra026489	1	9024062	9024062	14	660	26.6	0.0357479	AT5G23580.1	ATCDPK9,ATCPK12,CDPK9,CPK12	calmodulin-like domain protein kinase 9
AT5G23630	Bra026488	1	9037190	9037190	40	2400	26.2	0.0383251	AT5G23630.1	MIA,PDR2	phosphate deficiency response 2
AT5G23660	Bra026487	1	9042535	9042535	11	260	23.1	0.0279355	AT5G23660.1	MTN3	homolog of Medicago truncatula MTN3
AT5G23730	Bra026485	1	9057545	9057545	10	300	27	0.0228472	AT5G23730.1		Transducin/WD40 repeat-like superfamily protein
AT5G23740	Bra026484	1	9059918	9059918	5	240	22.5	0.0710493	AT5G23740.1	RPS11-BETA	ribosomal protein S11-beta
AT5G23750	Bra026483	1	9061918	9061918	3	260	21.2	0.0117685	AT5G23750.2		Remorin family protein
AT5G23810	Bra026481	1	9068121	9068121	19	820	26.6	0.0454234	AT5G23810.1	AAP7	amino acid permease 7
AT5G23890	Bra026478	1	9073214	9073214	107	1740	22.2	0.059329	AT5G23890.1
AT3G49010	Bra026477	1	9078439	9078439	29	440	28.4	0.0358839	AT3G49010.1	ATBBC1,BBC1,RSU2	breast basic conserved 1
AT5G23910	Bra026476	1	9078973	9078973	49	800	23.4	0.0472122	AT5G23910.1		ATP binding microtubule motor family protein
AT5G23920	Bra026475	1	9083586	9083586	8	320	25.8	0.0122599	AT5G23920.1
AT5G23950	Bra026474	1	9085370	9085370	24	580	21.2	0.054512	AT5G23950.1		Calcium-dependent lipid-binding (CaLB domain) family protein
AT5G23970	Bra026472	1	9098405	9098405	15	720	21	0.13414	AT5G23970.1		HXXXD-type acyl-transferase family protein
AT5G24030	Bra026471	1	9105824	9105824	13	660	25.9	0.0889723	AT5G24030.1	SLAH3	SLAC1 homologue 3
AT5G24070	Bra026470	1	9120083	9120083	12	400	29.9	0.0206105	AT5G24070.1		Peroxidase superfamily protein
AT5G24090	Bra026469	1	9123336	9123336	15	520	24.2	0.0665989	AT5G24090.1	ATCHIA,CHIA	chitinase A
AT5G24100	Bra026468	1	9128389	9128389	15	860	28.1	0.0304101	AT5G24100.1		Leucine-rich repeat protein kinase family protein
AT5G24110	Bra026467	1	9133673	9133673	13	300	23.9	0.0204107	AT5G24110.1	ATWRKY30,WRKY30	WRKY DNA-binding protein 30
AT5G24120	Bra026466	1	9139226	9139226	46	960	22.8	0.0410648	AT5G24120.1	ATSIG5,SIG5,SIGE	sigma factor E
AT5G24150	Bra026465	1	9146919	9146919	10	500	28.7	0.0176969	AT5G24150.1	SQE5,SQP1	FAD/NAD(P)-binding oxidoreductase family protein
AT5G24240	Bra026464	1	9151737	9151737	24	320	21.7	0.034727	AT5G24240.1		Phosphatidylinositol 3- and 4-kinase ;Ubiquitin family protein
AT5G24260	Bra026463	1	9157316	9157316	45	1120	25.1	0.0443976	AT5G24260.1		prolyl oligopeptidase family protein
AT5G24270	Bra026462	1	9160126	9160126	3	480	23.7	0.0268617	AT5G24270.1	ATSOS3,CBL4,SOS3	Calcium-binding EF-hand family protein
AT4G26150	Bra026461	1	9170022	9170022	3	620	23.3	0.0106084	AT4G26150.1	CGA1,GATA22	cytokinin-responsive gata factor 1
AT4G26160	Bra026460	1	9172628	9172628	4	420	22.2	0.04169	AT4G26160.1	ACHT1	atypical CYS HIS rich thioredoxin 1
AT3G52680	Bra026459	1	9176272	9176272	1	260	29.4	0.0792133	AT3G52680.1		F-box/RNI-like/FBD-like domains-containing protein
AT4G26170	Bra026458	1	9178137	9178137	52	640	29	0.0243856	AT4G26170.1
AT4G26180	Bra026457	1	9181153	9181153	14	440	25.8	0.0358103	AT4G26180.1		Mitochondrial substrate carrier family protein
AT4G26200	Bra026456	1	9203194	9203194	12	720	30.1	0.0594027	AT4G26200.1	ACS7,ATACS7	1-amino-cyclopropane-1-carboxylate synthase 7
AT5G56710	Bra026455	1	9226080	9226080	1	60	32	0.00561098	AT5G56710.1		Ribosomal protein L31e family protein
	EPlBRAG00000000256	1	9226599	9226599	1	40	23.6	0.0389009
AT4G26220	Bra026454	1	9227812	9227812	14	220	29.8	0.0162549	AT4G26220.1		S-adenosyl-L-methionine-dependent methyltransferases superfamily protein
AT4G26220	Bra026453	1	9232555	9232555	3	140	24.4	0.00715019	AT4G26220.1		S-adenosyl-L-methionine-dependent methyltransferases superfamily protein
AT4G26270	Bra026452	1	9238547	9238547	10	400	29.2	0.0137787	AT4G26270.1	PFK3	phosphofructokinase 3
AT5G50850	Bra026451	1	9247494	9247494	1	160	23	0.0218803	AT5G50850.1	MAB1	Transketolase family protein
AT4G26280	Bra026450	1	9252884	9252884	11	420	30.3	0.047133	AT4G26280.1		P-loop containing nucleoside triphosphate hydrolases superfamily protein
AT4G26300	Bra026449	1	9261822	9261822	20	920	24.9	0.0271296	AT4G26300.1	emb1027	Arginyl-tRNA synthetase, class Ic
AT5G56520	Bra026447	1	9264895	9264895	4	300	25.5	0.00901596	AT5G56520.1
AT4G26340	Bra026446	1	9268532	9268532	45	720	28.3	0.0535511	AT4G26340.1		F-box/RNI-like/FBD-like domains-containing protein
	EPlBRAG00000001083	1	9270655	9270655	1	80	24.1	0.00564972
AT4G26370	Bra026445	1	9273404	9273404	24	500	21.7	0.0462559	AT4G26370.1		antitermination NusB domain-containing protein
AT4G26400	Bra026444	1	9274231	9274231	4	240	29.2	0.0174362	AT4G26400.1		RING/U-box superfamily protein
AT4G26410	Bra026443	1	9276088	9276088	14	560	24.6	0.0112852	AT4G26410.1		Uncharacterised conserved protein UCP022280
	Bra026442	1	9280025	9280025	3	140	17.3	0.0596862
	Bra026441	1	9290386	9290386	15	80	22.5	0.0155612
AT4G26420	Bra026440	1	9292196	9292196	9	700	23.8	0.0664415	AT4G26420.1	GAMT1	S-adenosyl-L-methionine-dependent methyltransferases superfamily protein
AT4G26430	Bra026439	1	9301362	9301362	11	320	24.3	0.0235946	AT4G26430.1	CSN6B	COP9 signalosome subunit 6B
AT4G26440	Bra026438	1	9305078	9305078	12	300	26.5	0.0319495	AT4G26440.1	ATWRKY34,MSP3,WRKY34	WRKY DNA-binding protein 34
AT5G16700	Bra026437	1	9306906	9306906	3	200	22.3	0.0558291	AT5G16700.1		Glycosyl hydrolase superfamily protein
AT4G26450	Bra026435	1	9326490	9326490	43	740	26.9	0.0392936	AT4G26450.1
AT4G26455	Bra026434	1	9329704	9329704	16	800	26.4	0.0337377	AT4G26455.1	WIP1	WPP domain interacting protein 1
AT1G52940	Bra026433	1	9349175	9349175	2	260	22.6	0.0322215	AT1G52940.1	ATPAP5,PAP5	purple acid phosphatase 5
AT4G26470	Bra026432	1	9350805	9350805	1	220	27.3	0.0265931	AT4G26470.1		Calcium-binding EF-hand family protein
AT4G26480	Bra026431	1	9355280	9355280	17	480	25	0.0708746	AT4G26480.1		RNA-binding KH domain-containing protein
AT4G26485	Bra026430	1	9360911	9360911	1	320	26.3	0	AT4G26485.1		Domain of unknown function (DUF2431)
AT4G26490	Bra026429	1	9364408	9364408	3	120	31	0.0213191	AT4G26490.1		Late embryogenesis abundant (LEA) hydroxyproline-rich glycoprotein family
AT4G26500	Bra026428	1	9366395	9366395	16	620	26	0.0182502	AT4G26500.1	ATSUFE,CPSUFE,EMB1374,SUFE1	chloroplast sulfur E
AT4G26510	Bra026427	1	9368438	9368438	3	300	29.3	0.00731149	AT4G26510.1	UKL4	uridine kinase-like 4
AT4G26530	Bra026426	1	9372423	9372423	5	320	32.5	0.0180087	AT4G26530.1		Aldolase superfamily protein
AT4G26540	Bra026425	1	9376572	9376572	64	1720	24.4	0.0477719	AT4G26540.1		Leucine-rich repeat receptor-like protein kinase family protein
AT4G27270	Bra026424	1	9384286	9384286	1	0	16.6	0.00417457	AT4G27270.1		Quinone reductase family protein
AT4G26550	Bra026423	1	9394931	9394931	8	400	23.1	0.00592954	AT4G26550.1		Got1/Sft2-like vescicle transport protein family
AT4G26570	Bra026422	1	9397807	9397807	9	340	24.5	0.0236178	AT4G26570.1	ATCBL3,CBL3	calcineurin B-like 3
AT4G26570	Bra026421	1	9399959	9399959	5	440	24.3	0.0142182	AT4G26570.1	ATCBL3,CBL3	calcineurin B-like 3
AT4G26580	Bra026420	1	9403016	9403016	7	340	30.1	0.0142317	AT4G26580.1		RING/U-box superfamily protein
AT4G26590	Bra026419	1	9409889	9409889	28	800	29.3	0.0382151	AT4G26590.1	ATOPT5,OPT5	oligopeptide transporter 5
AT4G26600	Bra026418	1	9412480	9412480	23	1040	22.8	0.0522666	AT4G26600.1		S-adenosyl-L-methionine-dependent methyltransferases superfamily protein
AT4G26610	Bra026417	1	9419043	9419043	26	820	25.8	0.0264566	AT4G26610.1	AGC1-2,D6PKL1	D6 protein kinase like 1
AT4G26620	Bra026416	1	9422797	9422797	2	560	27.9	0.0349045	AT4G26620.1		Sucrase/ferredoxin-like family protein
AT4G26630	Bra026415	1	9427610	9427610	15	1040	23	0.0457418	AT4G26630.1		DEK domain-containing chromatin associated protein
AT4G26640	Bra026414	1	9433789	9433789	18	760	24.7	0.0205537	AT4G26640.2	AtWRKY20,WRKY20	WRKY family transcription factor family protein
AT4G26650	Bra026413	1	9449537	9449537	20	420	27.1	0.023659	AT4G26650.2		RNA-binding (RRM/RBD/RNP motifs) family protein
AT4G26670	Bra026412	1	9466354	9466354	16	340	26	0.0652176	AT4G26670.1		Mitochondrial import inner membrane translocase subunit Tim17/Tim22/Tim23 family protein
AT3G11591	Bra026411	1	9467747	9467747	4	160	22.2	0.0190352	AT3G11591.1
AT5G26710	Bra026410	1	9468691	9468691	67	1280	25.7	0.0476431	AT5G26710.1		Glutamyl/glutaminyl-tRNA synthetase, class Ic
AT4G26690	Bra026409	1	9478740	9478740	28	720	28	0.0160138	AT4G26690.1	GPDL2,MRH5,SHV3	PLC-like phosphodiesterase family protein
AT4G26700	Bra026408	1	9487327	9487327	43	1380	24.5	0.0434963	AT4G26700.1	ATFIM1,FIM1	fimbrin 1
AT4G26750	Bra026406	1	9516004	9516004	15	580	23.7	0.0235152	AT4G26750.1		hydroxyproline-rich glycoprotein family protein
AT4G26760	Bra026405	1	9518775	9518775	78	1140	25.5	0.02539	AT4G26760.1	MAP65-2	microtubule-associated protein 65-2
AT4G26770	Bra026404	1	9520011	9520011	9	200	29.8	0.0109847	AT4G26770.1		Phosphatidate cytidylyltransferase family protein
AT4G26780	Bra026403	1	9523573	9523573	26	440	21.5	0.028857	AT4G26780.1	AR192	Co-chaperone GrpE family protein
AT4G26790	Bra026402	1	9526373	9526373	3	120	30.1	0.0420824	AT4G26790.1		GDSL-like Lipase/Acylhydrolase superfamily protein
AT1G62680	Bra026401	1	9534331	9534331	3	120	18.8	0.0274028	AT1G62680.1		Pentatricopeptide repeat (PPR) superfamily protein
AT4G26810	Bra026400	1	9539061	9539061	3	200	22.3	0.0230556	AT4G26810.1		SWIB/MDM2 domain superfamily protein
	Bra026399	1	9539901	9539901	1	140	20.3	0.00356339
AT4G26850	Bra026398	1	9546769	9546769	43	720	23.7	0.0290653	AT4G26850.1	VTC2	mannose-1-phosphate guanylyltransferase (GDP)s;GDP-galactose:mannose-1-phosphate guanylyltransferases;GDP-galactose:glucose-1-phosphate guanylyltransferases;GDP-galactose:myoinositol-1-phosphate guanylyltransferases;glucose-1-phosphate guanylyltransferase
AT4G32200	Bra026397	1	9560928	9560928	13	120	20.7	0.0604274	AT4G32200.1	ASY2	DNA-binding HORMA family protein
AT4G26860	Bra026396	1	9564252	9564252	23	540	22.7	0.0483458	AT4G26860.1		Predicted pyridoxal phosphate-dependent enzyme, YBL036C type
AT4G26890	Bra026395	1	9569610	9569610	16	680	24.2	0.0203643	AT4G26890.1	MAPKKK16	mitogen-activated protein kinase kinase kinase 16
	Bra026394	1	9589150	9589150	6	300	17.4	0.0828538
AT4G26900	Bra026393	1	9590967	9590967	17	800	24.9	0.0518136	AT4G26900.1	AT-HF,HISN4	HIS HF
AT4G26940	Bra026392	1	9599416	9599416	6	240	22.3	0.015328	AT4G26940.1		Galactosyltransferase family protein
AT5G62370	Bra026391	1	9599849	9599849	52	880	26.3	0.043775	AT5G62370.1		Tetratricopeptide repeat (TPR)-like superfamily protein
AT4G26965	Bra026389	1	9605716	9605716	10	340	21.6	0.093187	AT4G26965.1		NADH:ubiquinone oxidoreductase, 17.2kDa subunit
AT4G26990	Bra026388	1	9610824	9610824	33	800	24.6	0.0281509	AT4G26990.1
AT4G27000	Bra026387	1	9614035	9614035	14	280	21.9	0.0315512	AT4G27000.1	ATRBP45C	RNA-binding (RRM/RBD/RNP motifs) family protein
AT4G27010	Bra026386	1	9614955	9614955	89	1740	27.3	0.0221906	AT4G27010.1
AT4G27020	Bra026385	1	9626852	9626852	20	520	25.3	0.0759814	AT4G27020.1
AT4G27030	Bra026384	1	9627285	9627285	39	700	23.7	0.063811	AT4G27030.1	FAD4,FADA	fatty acid desaturase A
AT4G27040	Bra026383	1	9629708	9629708	6	220	21.6	0.0300279	AT4G27040.1	VPS22	EAP30/Vps36 family protein
	EPlBRAG00000001115	1	9629884	9629884	1	40	16.1	0.0414414
AT4G27060	Bra026382	1	9637342	9637342	21	1120	24.7	0.0258016	AT4G27060.1	CN,SPR2,TOR1	ARM repeat superfamily protein
AT4G27090	Bra026380	1	9640392	9640392	1	120	29	0.00854967	AT4G27090.1		Ribosomal protein L14
AT4G27100	Bra026379	1	9641122	9641122	17	640	19.9	0.0281966	AT4G27100.2		Ypt/Rab-GAP domain of gyp1p superfamily protein
AT4G27110	Bra026378	1	9646851	9646851	22	520	28.2	0.0451929	AT4G27110.1	COBL11	COBRA-like protein 11 precursor
AT4G27120	Bra026377	1	9650828	9650828	9	420	28.5	0.0702353	AT4G27120.1
AT4G27130	Bra026376	1	9652179	9652179	3	160	20.1	0.00966765	AT4G27130.1		Translation initiation factor SUI1 family protein
AT4G27170	Bra026375	1	9653558	9653558	8	320	20.2	0.0189581	AT4G27170.1	AT2S4,SESA4	seed storage albumin 4
AT4G27170	Bra026373	1	9674153	9674153	1	100	23.6	0.00443596	AT4G27170.1	AT2S4,SESA4	seed storage albumin 4
AT4G27140	Bra026372	1	9674153	9674153	2	100	25.6	0.0078292	AT4G27140.1	AT2S1,SESA1	seed storage albumin 1
AT4G27180	Bra026371	1	9693807	9693807	35	980	25.6	0.0347281	AT4G27180.1	ATK2,KATB	kinesin 2
	Bra026370	1	9696108	9696108	5	60	17.7	0.0763472
	Bra026369	1	9704978	9704978	1	100	21	0.0599295
AT4G27190	Bra026368	1	9719679	9719679	63	1100	23.8	0.099659	AT4G27190.1		NB-ARC domain-containing disease resistance protein
AT4G27230	Bra026367	1	9723447	9723447	14	360	21	0.0917674	AT4G27230.1	HTA2	histone H2A 2
AT4G27240	Bra026366	1	9727229	9727229	21	880	20.6	0.025096	AT4G27240.1		zinc finger (C2H2 type) family protein
AT4G27260	Bra026365	1	9771541	9771541	10	620	24.4	0.0142084	AT4G27260.1	GH3.5,WES1	Auxin-responsive GH3 family protein
AT4G27270	Bra026364	1	9784177	9784177	6	440	24.9	0.0211579	AT4G27270.1		Quinone reductase family protein
AT4G27290	Bra026363	1	9788290	9788290	13	760	31.4	0.031364	AT4G27290.1		S-locus lectin protein kinase family protein
AT4G27300	Bra026362	1	9793534	9793534	21	720	24.5	0.123816	AT4G27300.1		S-locus lectin protein kinase family protein
AT4G27310	Bra026361	1	9802985	9802985	9	440	19	0.0187864	AT4G27310.1		B-box type zinc finger family protein
AT4G27320	Bra026360	1	9808210	9808210	2	280	24.9	0.0350364	AT4G27320.1	ATPHOS34,PHOS34	Adenine nucleotide alpha hydrolases-like superfamily protein
AT4G27330	Bra026359	1	9810127	9810127	12	600	22.9	0.0331803	AT4G27330.1	NZZ,SPL	sporocyteless (SPL)
AT4G27340	Bra026358	1	9816755	9816755	12	700	24.9	0.0196039	AT4G27340.1		Met-10+ like family protein
AT4G27350	Bra026357	1	9819567	9819567	1	340	23.2	0.00593729	AT4G27350.1		Protein of unknown function (DUF1223)
AT4G27370	Bra026355	1	9831522	9831522	8	660	23.5	0.0266995	AT4G27370.1	ATVIIIB,VIIIB	P-loop containing nucleoside triphosphate hydrolases superfamily protein
AT4G27380	Bra026354	1	9832297	9832297	10	280	21.1	0.0342893	AT4G27380.1
AT4G27410	Bra026353	1	9834629	9834629	15	720	23.4	0.0401189	AT4G27410.2	ANAC072,RD26	NAC (No Apical Meristem) domain transcriptional regulator superfamily protein
AT4G27420	Bra026352	1	9841160	9841160	7	560	27.8	0.0100937	AT4G27420.1		ABC-2 type transporter family protein
AT4G27430	Bra026351	1	9861745	9861745	60	1540	23.4	0.0208574	AT4G27430.1	CIP7	COP1-interacting protein 7
AT4G27440	Bra026349	1	9868749	9868749	17	460	30.3	0.0640556	AT4G27440.1	PORB	protochlorophyllide oxidoreductase B
AT4G27450	Bra026348	1	9871972	9871972	3	160	27.1	0.0218903	AT4G27450.1		Aluminium induced protein with YGL and LRDR motifs
AT4G27460	Bra026347	1	9892498	9892498	22	740	22.2	0.0447106	AT4G27460.1		Cystathionine beta-synthase (CBS) family protein
AT4G27470	Bra026346	1	9894850	9894850	1	20	34.2	0.00331111	AT4G27470.1	ATRMA3,RMA3	RING membrane-anchor 3
AT4G27490	Bra026344	1	9917055	9917055	2	320	24.5	0.0410755	AT4G27490.1		3\'-5\'-exoribonuclease family protein
AT4G27500	Bra026343	1	9919799	9919799	36	740	25.2	0.0287727	AT4G27500.1	PPI1	proton pump interactor 1
AT4G27510	Bra026342	1	9924903	9924903	22	660	26.6	0.0248338	AT4G27510.1
AT4G27520	Bra026341	1	9929347	9929347	8	380	23.2	0.0547608	AT4G27520.1	AtENODL2,ENODL2	early nodulin-like protein 2
AT4G27540	Bra026340	1	9936538	9936538	8	300	23.1	0.0303553	AT4G27540.1	PRA1.H	prenylated RAB acceptor 1.H
AT4G27580	Bra026339	1	9939949	9939949	7	200	27.4	0.017897	AT4G27580.1
AT3G14320	Bra026337	1	9946127	9946127	4	300	24.6	0.00589195	AT3G14320.1		Zinc finger, C3HC4 type (RING finger) family protein
	EPlBRAG00000000736	1	9950730	9950730	3	100	23.7	0.0408242
AT4G27600	Bra026335	1	9953147	9953147	10	580	21.7	0.0203913	AT4G27600.1	NARA5	pfkB-like carbohydrate kinase family protein
AT1G77405	Bra026333	1	9960313	9960313	14	600	26.3	0.0498977	AT1G77405.1		Pentatricopeptide repeat (PPR) superfamily protein
AT1G77405	Bra026332	1	9972020	9972020	9	180	22.6	0.0176729	AT1G77405.1		Pentatricopeptide repeat (PPR) superfamily protein
AT4G27620	Bra026331	1	9975041	9975041	20	320	28.6	0.0230766	AT4G27620.1
AT4G27630	Bra026330	1	9980507	9980507	10	660	25.9	0.0683673	AT4G27630.2	GTG2	GPCR-type G protein 2
AT4G27640	Bra026329	1	9986253	9986253	17	1920	24.4	0.046759	AT4G27640.1		ARM repeat superfamily protein
AT4G27650	Bra026328	1	9991023	9991023	3	380	24	0.139802	AT4G27650.1	PEL1	Eukaryotic release factor 1 (eRF1) family protein
AT4G38900	Bra026327	1	9992821	9992821	4	160	25.1	0.0300995	AT4G38900.2		Basic-leucine zipper (bZIP) transcription factor family protein
	Bra026326	1	10000656	10000656	3	320	21.9	0.0601944
AT1G54520	Bra026325	1	10002385	10002385	18	760	22.7	0.0396683	AT1G54520.1
AT4G34670	Bra026324	1	10004955	10004955	1	180	29	0.00187802	AT4G34670.1		Ribosomal protein S3Ae
AT1G10000	Bra026322	1	10021357	10021357	6	560	23.9	0.0132309	AT1G10000.1		Ribonuclease H-like superfamily protein
AT4G27660	Bra026321	1	10025144	10025144	2	160	28.1	0.0165955	AT4G27660.1
AT5G54160	Bra026320	1	10042208	10042208	6	260	24.8	0.199565	AT5G54160.1	ATOMT1,OMT1	O-methyltransferase 1
	Bra026319	1	10057839	10057839	4	240	19.4	0.0348132
AT4G27670	Bra026317	1	10067034	10067034	19	540	28.3	0.0510673	AT4G27670.1	HSP21	heat shock protein 21
AT4G27680	Bra026316	1	10067827	10067827	26	640	25.5	0.0384309	AT4G27680.1		P-loop containing nucleoside triphosphate hydrolases superfamily protein
AT4G27690	Bra026315	1	10070013	10070013	5	400	23.9	0.0348712	AT4G27690.1	VPS26B	vacuolar protein sorting 26B
AT4G27700	Bra026314	1	10073240	10073240	19	560	25.2	0.024168	AT4G27700.1		Rhodanese/Cell cycle control phosphatase superfamily protein
AT4G27720	Bra026313	1	10075934	10075934	3	120	21.8	0.0154099	AT4G27720.1		Major facilitator superfamily protein
AT4G27720	Bra026312	1	10080816	10080816	9	220	25.6	0.0210355	AT4G27720.1		Major facilitator superfamily protein
AT4G27730	Bra026311	1	10085644	10085644	25	640	24	0.0309306	AT4G27730.1	ATOPT6,OPT6	oligopeptide transporter 1
	Bra026310	1	10096254	10096254	2	220	29.8	0.0248194
AT4G27750	Bra026309	1	10100213	10100213	3	320	24.8	0.0412756	AT4G27750.1	ISI1	binding
AT4G27760	Bra026308	1	10102837	10102837	9	380	27	0.0315884	AT4G27760.1	FEY,FEY3	NAD(P)-binding Rossmann-fold superfamily protein
	EPlBRAG00000000333	1	10105791	10105791	1	80	19.1	0.025
AT4G27780	Bra026307	1	10106480	10106480	16	660	23.4	0.03774	AT4G27780.1	ACBP2	acyl-CoA binding protein 2
AT4G27790	Bra026306	1	10108665	10108665	7	920	24.3	0.0264245	AT4G27790.1		Calcium-binding EF hand family protein
AT4G27810	Bra026305	1	10116137	10116137	5	520	25.2	0.0747921	AT4G27810.1
AT4G27860	Bra026304	1	10123846	10123846	25	840	25.7	0.0193495	AT4G27860.1		vacuolar iron transporter (VIT) family protein
AT4G27860	Bra026303	1	10127324	10127324	56	1380	24	0.024597	AT4G27860.2		vacuolar iron transporter (VIT) family protein
AT4G27870	Bra026302	1	10132243	10132243	46	1100	23.9	0.0291193	AT4G27870.1		Vacuolar iron transporter (VIT) family protein
AT4G27880	Bra026301	1	10137125	10137125	6	200	27.2	0.00888842	AT4G27880.1		Protein with RING/U-box and TRAF-like domains
AT4G27890	Bra026300	1	10139157	10139157	23	600	26	0.0554304	AT4G27890.1		HSP20-like chaperones superfamily protein
AT4G27920	Bra026299	1	10145137	10145137	13	500	23.3	0.0208857	AT4G27920.1	PYL10,RCAR4	PYR1-like 10
AT4G27940	Bra026298	1	10151111	10151111	13	540	22.7	0.0396249	AT4G27940.1	ATMTM1,MTM1	manganese tracking factor for mitochondrial SOD2
AT4G27950	Bra026295	1	10173442	10173442	13	660	24.5	0.0189321	AT4G27950.1	CRF4	cytokinin response factor 4
AT4G27970	Bra026294	1	10184112	10184112	18	1300	25.6	0.114888	AT4G27970.1	SLAH2	SLAC1 homologue 2
AT4G28000	Bra026293	1	10195605	10195605	20	1040	26.8	0.0407287	AT4G28000.1		P-loop containing nucleoside triphosphate hydrolases superfamily protein
	Bra026292	1	10200488	10200488	6	300	22.5	0.0575868
	Bra026291	1	10202926	10202926	7	280	22.6	0.0732675
AT4G28025	Bra026290	1	10214558	10214558	6	360	22.1	0.0849462	AT4G28025.1
AT4G28040	Bra026289	1	10216481	10216481	3	280	30.8	0.0181564	AT4G28040.1		nodulin MtN21 /EamA-like transporter family protein
AT4G28050	Bra026288	1	10218758	10218758	5	640	25.2	0.112984	AT4G28050.1	TET7	tetraspanin7
AT4G28070	Bra026286	1	10220964	10220964	1	120	21.8	0.0110214	AT4G28070.2		AFG1-like ATPase family protein
AT4G28085	Bra026284	1	10230102	10230102	1	20	33.7	0.00803775	AT4G28085.1
AT4G28088	Bra026283	1	10231253	10231253	1	100	25.2	0.0119393	AT4G28088.1		Low temperature and salt responsive protein family
AT4G28110	Bra026281	1	10237784	10237784	10	220	28.8	0.0314086	AT4G28110.1	AtMYB41,MYB41	myb domain protein 41
AT4G28140	Bra026280	1	10240213	10240213	4	460	27.1	0.0608734	AT4G28140.1		Integrase-type DNA-binding superfamily protein
AT4G28160	Bra026279	1	10245017	10245017	8	280	27.8	0.0479429	AT4G28160.1		hydroxyproline-rich glycoprotein family protein
	Bra026277	1	10247286	10247286	1	80	17.9	0.0612245
AT4G28190	Bra026276	1	10250295	10250295	4	340	19.8	0.0181152	AT4G28190.1	ULT,ULT1	Developmental regulator, ULTRAPETALA
AT4G28210	Bra026275	1	10253119	10253119	7	260	24.8	0.0473109	AT4G28210.1	emb1923	embryo defective 1923
AT4G28230	Bra026274	1	10256608	10256608	19	920	23.5	0.0230724	AT4G28230.1
AT4G28240	Bra026273	1	10258481	10258481	1	260	26.5	0.00258173	AT4G28240.1		Wound-responsive family protein
AT4G28290	Bra026269	1	10290773	10290773	1	240	23.2	0.00662477	AT4G28290.1
AT4G28300	Bra026268	1	10293025	10293025	21	700	25.2	0.0232115	AT4G28300.1		Protein of unknown function (DUF1421)
AT4G28310	Bra026267	1	10296829	10296829	18	460	23.6	0.0521085	AT4G28310.1
AT4G28320	Bra026266	1	10298836	10298836	5	300	32.2	0.0120345	AT4G28320.1		Glycosyl hydrolase superfamily protein
AT4G28330	Bra026265	1	10305427	10305427	2	420	25.4	0.023769	AT4G28330.1
	EPlBRAG00000001824	1	10310532	10310532	1	40	22.1	0.0174021
AT4G32480	Bra026262	1	10328786	10328786	2	340	23.8	0.0165708	AT4G32480.1		Protein of unknown function (DUF506)
AT4G28380	Bra026260	1	10339192	10339192	4	100	27.6	0.018587	AT4G28380.1		Leucine-rich repeat (LRR) family protein
AT4G28400	Bra026259	1	10341092	10341092	1	260	25.1	0.0133251	AT4G28400.1		Protein phosphatase 2C family protein
AT4G17480	Bra026257	1	10353340	10353340	2	120	24.8	0.0997074	AT4G17480.1		alpha/beta-Hydrolases superfamily protein
	Bra026254	1	10385612	10385612	1	360	20.6	0.0508212
AT5G47390	Bra026253	1	10392831	10392831	9	480	26.8	0.0214431	AT5G47390.1		myb-like transcription factor family protein
AT4G17430	Bra026251	1	10408628	10408628	2	360	26.9	0.00715772	AT4G17430.1		O-fucosyltransferase family protein
AT4G17420	Bra026250	1	10410744	10410744	2	120	20	0.00741415	AT4G17420.1		Tryptophan RNA-binding attenuator protein-like
AT4G17410	Bra026248	1	10426194	10426194	26	1120	23.5	0.0245523	AT4G17410.1		DWNN domain, a CCHC-type zinc finger
AT4G17360	Bra026247	1	10427659	10427659	10	300	22.4	0.039961	AT4G17360.1		Formyl transferase
AT4G17350	Bra026246	1	10431424	10431424	9	620	23.1	0.0703058	AT4G17350.1		Plant protein of unknown function (DUF828) with plant pleckstrin homology-like region
AT5G47450	Bra026245	1	10436434	10436434	10	340	31.4	0.0235031	AT5G47450.1	ATTIP2;3,DELTA-TIP3,TIP2;3	tonoplast intrinsic protein 2;3
AT3G53240	Bra026244	1	10440594	10440594	3	640	17.6	0.0383465	AT3G53240.1	AtRLP45,RLP45	receptor like protein 45
AT4G17300	Bra026243	1	10446885	10446885	54	1380	24.1	0.0390014	AT4G17300.1	ATNS1,NS1,OVA8	Class II aminoacyl-tRNA and biotin synthetases superfamily protein
AT4G17280	Bra026242	1	10448755	10448755	25	360	25.6	0.0334589	AT4G17280.1		Auxin-responsive family protein
AT4G17270	Bra026241	1	10452427	10452427	10	320	19.1	0.0161386	AT4G17270.1		Mo25 family protein
AT4G17260	Bra026240	1	10455917	10455917	25	840	21.5	0.0391203	AT4G17260.1		Lactate/malate dehydrogenase family protein
AT2G31290	Bra026239	1	10459421	10459421	8	160	29.3	0.0116179	AT2G31290.1		Ubiquitin carboxyl-terminal hydrolase family protein
AT4G17240	Bra026238	1	10470994	10470994	14	240	25	0.023763	AT4G17240.1
AT4G17230	Bra026237	1	10478659	10478659	27	1080	26.3	0.0376873	AT4G17230.1	SCL13	SCARECROW-like 13
AT4G17220	Bra026236	1	10481895	10481895	13	460	22.6	0.0456088	AT4G17220.1	ATMAP70-5,MAP70-5	microtubule-associated proteins 70-5
AT4G17215	Bra026235	1	10485125	10485125	1	20	19.2	0.0157689	AT4G17215.1		Pollen Ole e 1 allergen and extensin family protein
AT4G06599	Bra026234	1	10487366	10487366	20	640	24.3	0.0267633	AT4G06599.1		ubiquitin family protein
AT4G17210	Bra026233	1	10489373	10489373	20	800	28.6	0.0229232	AT4G17210.1		Plant protein of unknown function (DUF827)
AT4G17180	Bra026232	1	10492463	10492463	15	320	28.4	0.0250885	AT4G17180.1		O-Glycosyl hydrolases family 17 protein
AT4G17170	Bra026231	1	10493768	10493768	4	260	25.9	0.042527	AT4G17170.1	AT-RAB2,ATRAB-B1B,ATRAB2A,ATRABB1C,RAB-B1B,RAB2A,RABB1C	RAB GTPase homolog B1C
AT4G17090	Bra026230	1	10498540	10498540	12	540	26	0.0311579	AT4G17090.1	BAM3,BMY8,CT-BMY	chloroplast beta-amylase
AT1G30690	Bra026229	1	10512036	10512036	15	620	29.7	0.018144	AT1G30690.1		Sec14p-like phosphatidylinositol transfer family protein
AT1G30650	Bra026228	1	10538896	10538896	3	360	31.6	0.0181819	AT1G30650.1	AR411,ATWRKY14,WRKY14	WRKY DNA-binding protein 14
AT1G30580	Bra026227	1	10554559	10554559	7	820	26.7	0.0101778	AT1G30580.1		GTP binding
AT2G39290	Bra026226	1	10564401	10564401	2	320	20.3	0.0326591	AT2G39290.1	PGP1,PGPS1,PGS1	phosphatidylglycerolphosphate synthase 1
	Bra026225	1	10565548	10565548	7	220	18.1	0.0381581
AT1G30550	Bra026224	1	10566559	10566559	3	120	22.6	0.109865	AT1G30550.2		S-adenosyl-L-methionine-dependent methyltransferases superfamily protein
AT4G17070	Bra040111	1	10579381	10579381	5	400	25.3	0.0229013	AT4G17070.1		peptidyl-prolyl cis-trans isomerases
AT4G17060	Bra040110	1	10582246	10582246	12	660	22.6	0.0308822	AT4G17060.1	FIP2	FRIGIDA interacting protein 2
AT4G17050	Bra040109	1	10588927	10588927	7	180	22.9	0.0614618	AT4G17050.1	UGLYAH	ureidoglycine aminohydrolase
AT4G17040	Bra040108	1	10589323	10589323	24	600	22.4	0.0253866	AT4G17040.1	CLPR4	CLP protease R subunit 4
AT4G17030	Bra040107	1	10599338	10599338	7	220	24.3	0.0479458	AT4G17030.1	AT-EXPR,ATEXLB1,ATEXPR1,ATHEXP BETA 3.1,EXLB1,EXPR	expansin-like B1
AT4G17020	Bra040106	1	10604757	10604757	5	380	29.2	0.0676482	AT4G17020.1		transcription factor-related
AT4G17010	Bra040105	1	10613470	10613470	9	380	23.3	0.12719	AT4G17010.1
AT4G17000	Bra040104	1	10620871	10620871	23	960	30.5	0.041341	AT4G17000.1
AT4G16980	Bra040103	1	10629851	10629851	9	220	19.5	0.0477607	AT4G16980.1		arabinogalactan-protein family
AT4G16970	Bra040102	1	10634949	10634949	43	1200	24.7	0.0371137	AT4G16970.1		Protein kinase superfamily protein
AT4G16850	Bra040101	1	10643458	10643458	14	360	21.6	0.0304998	AT4G16850.1
AT4G16820	Bra040099	1	10654881	10654881	5	840	26.3	0.0286137	AT4G16820.1	PLA-I{beta]2	alpha/beta-Hydrolases superfamily protein
AT4G16790	Bra040095	1	10697748	10697748	10	1060	24.2	0.025631	AT4G16790.1		hydroxyproline-rich glycoprotein family protein
AT4G16780	Bra040094	1	10701385	10701385	1	400	25.3	0.00357143	AT4G16780.1	ATHB-2,ATHB2,HAT4,HB-2	homeobox protein 2
	Bra040092	1	10753583	10753583	1	180	16.5	0.0585239
AT4G16730	Bra038504	1	10806117	10806117	6	400	28.9	0.0232716	AT4G16730.1	TPS02	terpene synthase 02
AT4G16700	Bra038501	1	10832536	10832536	14	520	23.4	0.086823	AT4G16700.1	PSD1	phosphatidylserine decarboxylase 1
AT1G32490	Bra038498	1	10843729	10843729	25	680	29.7	0.0527578	AT1G32490.1	EMB2733,ESP3	RNA helicase family protein
AT4G16670	Bra038497	1	10851184	10851184	4	400	20.7	0.0540056	AT4G16670.1		Plant protein of unknown function (DUF828) with plant pleckstrin homology-like region
AT4G16660	Bra038496	1	10859659	10859659	7	740	22.6	0.0112246	AT4G16660.1		heat shock protein 70 (Hsp 70) family protein
AT4G16650	Bra038495	1	10863900	10863900	30	900	24.1	0.0161146	AT4G16650.1		O-fucosyltransferase family protein
AT4G16640	Bra038493	1	10884272	10884272	31	1000	26	0.0807228	AT4G16640.1		Matrixin family protein
AT4G16630	Bra038492	1	10886390	10886390	49	980	21.1	0.02899	AT4G16630.1		DEA(D/H)-box RNA helicase family protein
AT4G16610	Bra038491	1	10901887	10901887	1	120	19.8	0.111704	AT4G16610.1		C2H2-like zinc finger protein
AT4G16600	Bra038490	1	10910470	10910470	1	300	26.5	0.0476191	AT4G16600.1		Nucleotide-diphospho-sugar transferases superfamily protein
AT4G16580	Bra038489	1	10913814	10913814	19	440	25.5	0.0285365	AT4G16580.1		Protein phosphatase 2C family protein
AT4G16570	Bra038488	1	10919381	10919381	67	1320	22.4	0.02877	AT4G16570.1	ATPRMT7,PRMT7	protein arginine methyltransferase 7
AT4G16566	Bra038487	1	10920777	10920777	6	340	22.1	0.064899	AT4G16566.1	HINT4	histidine triad nucleotide-binding 4
AT4G16563	Bra038486	1	10926077	10926077	32	1040	21.1	0.0640801	AT4G16563.1		Eukaryotic aspartyl protease family protein
	Bra038485	1	10932460	10932460	1	200	22.9	0.00362246
AT4G16550	Bra038484	1	10934395	10934395	3	320	23.3	0.013601	AT4G16550.1		HSP20-like chaperone
AT4G27170	Bra038483	1	10936875	10936875	4	380	23.7	0.0150144	AT4G27170.1	AT2S4,SESA4	seed storage albumin 4
AT2G35736	Bra038482	1	10939557	10939557	3	140	25.1	0.0453731	AT2G35736.1
	Bra038480	1	10945888	10945888	6	200	22.1	0.0194801
	Bra038478	1	10953346	10953346	2	200	25.4	0.0504797
	Bra038475	1	10976426	10976426	6	140	16.4	0.0254382
AT4G16500	Bra038474	1	10978423	10978423	2	60	27.3	0.0224677	AT4G16500.1		Cystatin/monellin superfamily protein
AT3G17020	Bra038472	1	10988427	10988427	2	60	17.7	0.0384615	AT3G17020.1		Adenine nucleotide alpha hydrolases-like superfamily protein
	Bra038471	1	10991627	10991627	4	220	16.9	0.0452153
AT4G16490	Bra038470	1	10995237	10995237	20	740	20.9	0.0250663	AT4G16490.1		ARM repeat superfamily protein
AT4G16480	Bra038469	1	10998861	10998861	8	640	24.3	0.0445395	AT4G16480.1	ATINT4,INT4	inositol transporter 4
AT4G16470	Bra038468	1	11004733	11004733	16	400	24.9	0.0440691	AT4G16470.1		Tetratricopeptide repeat (TPR)-like superfamily protein
AT1G66910	Bra038467	1	11008180	11008180	9	680	24.1	0.0286923	AT1G66910.1		Protein kinase superfamily protein
	EPlBRAG00000001352	1	11018899	11018899	3	120	28	0.0237369
AT4G16450	Bra038466	1	11039307	11039307	8	300	25.3	0.00834309	AT4G16450.1
AT4G16447	Bra038465	1	11041604	11041604	3	240	24.7	0.0939226	AT4G16447.1
AT1G12760	Bra038463	1	11071314	11071314	16	360	17.6	0.0531603	AT1G12760.1		Zinc finger, C3HC4 type (RING finger) family protein
AT4G23370	Bra038462	1	11075169	11075169	26	560	24	0.0208548	AT4G23370.1
AT4G38092	Bra038461	1	11081194	11081194	5	140	19.3	0.0912633	AT4G38092.1
AT4G16442	Bra038460	1	11091230	11091230	5	280	21.7	0.0472408	AT4G16442.1		Uncharacterised protein family (UPF0497)
AT4G16440	Bra038459	1	11095352	11095352	39	820	26.2	0.0219107	AT4G16440.1		ferredoxin hydrogenases
AT4G16430	Bra038458	1	11097803	11097803	31	800	26.2	0.027713	AT4G16430.1		basic helix-loop-helix (bHLH) DNA-binding superfamily protein
AT4G16410	Bra038457	1	11101269	11101269	18	320	19.8	0.042964	AT4G16410.1
AT4G16400	Bra038456	1	11101990	11101990	8	180	21.5	0.0292311	AT4G16400.1
	Bra038455	1	11103206	11103206	5	180	19.2	0.112764
AT4G16400	Bra038454	1	11108404	11108404	1	260	24.4	0.0540936	AT4G16400.1
AT4G16390	Bra038453	1	11109068	11109068	27	460	25.3	0.0160298	AT4G16390.1		pentatricopeptide (PPR) repeat-containing protein
	Bra038452	1	11117051	11117051	19	480	19	0.017405
AT4G16380	Bra038451	1	11119606	11119606	10	360	23.4	0.0223665	AT4G16380.1		Heavy metal transport/detoxification superfamily protein
AT1G51090	Bra038449	1	11135984	11135984	4	300	20.6	0.0138034	AT1G51090.1		Heavy metal transport/detoxification superfamily protein
AT4G16340	Bra038448	1	11150415	11150415	44	2220	24.6	0.0288829	AT4G16340.1	SPK1	guanyl-nucleotide exchange factors;GTPase binding;GTP binding
AT4G16330	Bra038447	1	11165067	11165067	25	500	24.3	0.0364779	AT4G16330.2		2-oxoglutarate (2OG) and Fe(II)-dependent oxygenase superfamily protein
AT4G16280	Bra038446	1	11168047	11168047	15	700	26.5	0.0159595	AT4G16280.2	FCA	RNA binding;abscisic acid binding
AT4G16270	Bra033551	1	11185480	11185480	4	340	28.9	0.0183466	AT4G16270.1		Peroxidase superfamily protein
AT4G16265	Bra033550	1	11187875	11187875	6	320	23.5	0.0244642	AT4G16265.1	NRPB9B,NRPD9B,NRPE9B	RNA polymerases M/15 Kd subunit
AT4G16260	Bra033549	1	11192933	11192933	36	800	25.8	0.0314317	AT4G16260.1		Glycosyl hydrolase superfamily protein
AT1G54350	Bra033548	1	11207950	11207950	22	960	26.2	0.0292477	AT1G54350.1		ABC transporter family protein
AT3G17000	Bra033547	1	11218743	11218743	2	380	27.7	0.024742	AT3G17000.1	UBC32	ubiquitin-conjugating enzyme 32
AT4G16190	Bra033545	1	11231288	11231288	20	800	26.5	0.0363563	AT4G16190.1		Papain family cysteine protease
AT4G16180	Bra033544	1	11232076	11232076	10	760	26	0.0216743	AT4G16180.2
AT3G22980	Bra033543	1	11239001	11239001	14	540	24.6	0.0157061	AT3G22980.1		Ribosomal protein S5/Elongation factor G/III/V family protein
AT3G17100	Bra033542	1	11242600	11242600	11	460	24.8	0.0335783	AT3G17100.1		sequence-specific DNA binding transcription factors
AT4G16160	Bra033541	1	11246295	11246295	3	200	28	0.0161075	AT4G16160.2	ATOEP16-2,ATOEP16-S	Mitochondrial import inner membrane translocase subunit Tim17/Tim22/Tim23 family protein
AT4G16155	Bra033540	1	11246818	11246818	9	580	27.4	0.0586249	AT4G16155.1		dihydrolipoyl dehydrogenases
	Bra033539	1	11251334	11251334	4	140	21	0.0230653
AT4G04910	Bra033538	1	11263475	11263475	5	120	34.2	0.00703803	AT4G04910.1	NSF	AAA-type ATPase family protein
AT4G16146	Bra033537	1	11273831	11273831	2	240	26.6	0.0499143	AT4G16146.1		cAMP-regulated phosphoprotein 19-related protein
AT4G16144	Bra033536	1	11286028	11286028	7	260	26.6	0.0484553	AT4G16144.1	AMSH3	associated molecule with the SH3 domain of STAM 3
AT4G16144	Bra033535	1	11290661	11290661	29	520	27.6	0.00923194	AT4G16144.1	AMSH3	associated molecule with the SH3 domain of STAM 3
AT4G16143	Bra033534	1	11293574	11293574	4	600	26.4	0.0735886	AT4G16143.1	IMPA-2	importin alpha isoform 2
AT4G16141	Bra033533	1	11297797	11297797	10	500	22.3	0.0204047	AT4G16141.1		GATA type zinc finger transcription factor family protein
AT4G16140	Bra033532	1	11301105	11301105	7	360	29.1	0.0103566	AT4G16140.1		proline-rich family protein
AT4G16130	Bra033531	1	11309453	11309453	8	1060	25.5	0.0291045	AT4G16130.1	ARA1,ATISA1,ISA1	arabinose kinase
AT1G57850	Bra033529	1	11322153	11322153	12	240	21.6	0.0437419	AT1G57850.1		Toll-Interleukin-Resistance (TIR) domain family protein
AT4G16120	Bra033528	1	11324458	11324458	17	860	26.2	0.0216392	AT4G16120.1	ATSEB1,COBL7,SEB1	COBRA-like protein-7 precursor
AT4G16110	Bra033527	1	11330106	11330106	8	640	27.8	0.0700438	AT4G16110.1	ARR2,RR2	response regulator 2
AT5G48930	Bra033526	1	11360832	11360832	7	520	25	0.0433603	AT5G48930.1	HCT	hydroxycinnamoyl-CoA shikimate/quinate hydroxycinnamoyl transferase
	Bra033524	1	11387273	11387273	3	40	19	0.0211553
AT4G15990	Bra033523	1	11397607	11397607	1	40	31.2	0.0414204	AT4G15990.1
AT4G13992	Bra033522	1	11412574	11412574	1	200	27.2	0.0623211	AT4G13992.1		Cysteine/Histidine-rich C1 domain family protein
AT4G12720	Bra033521	1	11426896	11426896	9	360	24.3	0.0382604	AT4G12720.1	AtNUDT7,ATNUDX7,GFG1,NUDT7	MutT/nudix family protein
	Bra033520	1	11441344	11441344	1	140	32.2	0.00428245
	EPlBRAG00000001140	1	11451546	11451546	1	140	21.5	0.0201668
	EPlBRAG00000001455	1	11451753	11451753	2	60	20.5	0.0253262
	EPlBRAG00000001281	1	11451756	11451756	2	40	20.2	0.0253262
	EPlBRAG00000000025	1	11451900	11451900	1	100	29.3	0.00568926
AT4G15850	Bra033519	1	11458207	11458207	14	460	27.9	0.063018	AT4G15850.1	ATRH1,RH1	RNA helicase 1
AT5G49555	Bra033517	1	11470200	11470200	10	700	27.9	0.020165	AT5G49555.1		FAD/NAD(P)-binding oxidoreductase family protein
AT5G49560	Bra033516	1	11473665	11473665	15	680	26.1	0.0110226	AT5G49560.1		Putative methyltransferase family protein
AT4G15810	Bra033515	1	11476155	11476155	78	1780	22.7	0.0543986	AT4G15810.1		P-loop containing nucleoside triphosphate hydrolases superfamily protein
AT4G15790	Bra033514	1	11483347	11483347	1	80	24	0.0257284	AT4G15790.1
AT5G20660	Bra033513	1	11487916	11487916	35	1580	25.5	0.0296585	AT5G20660.1		Zn-dependent exopeptidases superfamily protein
AT3G04320	Bra033512	1	11491416	11491416	18	360	28.9	0.0399989	AT3G04320.1		Kunitz family trypsin and protease inhibitor protein
AT4G15780	Bra033511	1	11493157	11493157	6	420	20.2	0.057929	AT4G15780.1	ATVAMP724,VAMP724	vesicle-associated membrane protein 724
	Bra033510	1	11496008	11496008	2	280	17.6	0.20959
AT5G24950	Bra033509	1	11509458	11509458	4	420	26.8	0.0534007	AT5G24950.1	CYP71A15	cytochrome P450, family 71, subfamily A, polypeptide 15
AT4G15740	Bra033508	1	11514931	11514931	28	480	24.7	0.0232707	AT4G15740.1		Calcium-dependent lipid-binding (CaLB domain) family protein
AT4G15740	Bra033507	1	11518741	11518741	31	880	25.6	0.0291734	AT4G15740.1		Calcium-dependent lipid-binding (CaLB domain) family protein
	Bra033506	1	11522464	11522464	2	100	18.2	0.0337926
AT4G15730	Bra033505	1	11538442	11538442	33	1200	29.9	0.0993134	AT4G15730.1		CW-type Zinc Finger
	Bra033502	1	11556183	11556183	5	80	19.5	0.0255055
	Bra033500	1	11562281	11562281	6	460	22.9	0.0631327
AT4G15680	Bra033499	1	11564402	11564402	3	100	28.6	0.0305497	AT4G15680.1		Thioredoxin superfamily protein
AT1G51990	Bra033498	1	11571650	11571650	2	100	22.5	0.0243858	AT1G51990.1		O-methyltransferase family protein
AT4G15570	Bra033497	1	11583103	11583103	4	680	25	0.0949355	AT4G15570.1	MAA3	P-loop containing nucleoside triphosphate hydrolases superfamily protein
AT4G15563	Bra033496	1	11586339	11586339	4	520	25.3	0.0502963	AT4G15563.1
AT4G15560	Bra033495	1	11592906	11592906	3	440	22.2	0.0622474	AT4G15560.1	CLA,CLA1,DEF,DXPS2,DXS	Deoxyxylulose-5-phosphate synthase
AT4G15550	Bra033494	1	11606996	11606996	19	560	24.5	0.0839602	AT4G15550.1	IAGLU	indole-3-acetate beta-D-glucosyltransferase
AT4G15545	Bra033493	1	11610524	11610524	17	720	21.8	0.0821493	AT4G15545.1
AT5G38620	Bra033492	1	11642248	11642248	7	220	20.3	0.0539253	AT5G38620.1		MADS-box transcription factor family protein
AT4G14320	Bra033491	1	11647556	11647556	1	140	25.2	0.00212875	AT4G14320.1		Zinc-binding ribosomal protein family protein
AT4G14330	Bra033490	1	11647931	11647931	28	1140	26.5	0.026232	AT4G14330.1		P-loop containing nucleoside triphosphate hydrolases superfamily protein
AT4G14350	Bra033489	1	11666901	11666901	10	740	26.8	0.00396012	AT4G14350.3		AGC (cAMP-dependent, cGMP-dependent and protein kinase C) kinase family protein
AT3G59380	Bra039538	1	11702241	11702241	5	160	24.7	0.0579475	AT3G59380.1	ATFTA,FTA,PFT/PGGT-IALPHA,PLP	farnesyltransferase A
AT4G15530	Bra039540	1	11707969	11707969	31	740	22.2	0.032817	AT4G15530.2	PPDK	pyruvate orthophosphate dikinase
AT4G15520	Bra039541	1	11714244	11714244	13	440	23.3	0.0627289	AT4G15520.1		tRNA/rRNA methyltransferase (SpoU) family protein
AT3G21540	Bra039543	1	11721178	11721178	60	1360	26.2	0.0347587	AT3G21540.1		transducin family protein / WD-40 repeat family protein
AT4G15490	Bra039544	1	11725627	11725627	7	120	24.3	0.0353676	AT4G15490.1	UGT84A3	UDP-Glycosyltransferase superfamily protein
AT4G15490	Bra039545	1	11745280	11745280	35	1000	24	0.0313433	AT4G15490.1	UGT84A3	UDP-Glycosyltransferase superfamily protein
AT5G57590	Bra039546	1	11747920	11747920	6	320	20	0.030898	AT5G57590.1	BIO1	adenosylmethionine-8-amino-7-oxononanoate transaminases
AT4G15480	Bra039547	1	11755195	11755195	27	1000	26.6	0.0407126	AT4G15480.1	UGT84A1	UDP-Glycosyltransferase superfamily protein
AT4G15450	Bra039548	1	11761330	11761330	4	300	22.4	0.0721516	AT4G15450.1		Senescence/dehydration-associated protein-related
AT4G15430	Bra039550	1	11771854	11771854	7	700	24.3	0.010803	AT4G15430.2		ERD (early-responsive to dehydration stress) family protein
	Bra039551	1	11777164	11777164	6	140	21	0.0234104
AT4G15417	Bra039552	1	11793360	11793360	4	580	25.4	0.0260667	AT4G15417.1	ATRTL1,RTL1	RNAse II-like 1
AT4G15415	Bra039553	1	11797548	11797548	22	760	27.8	0.0449123	AT4G15415.1	ATB\' GAMMA	Protein phosphatase 2A regulatory B subunit family protein
AT4G15396	Bra039554	1	11811906	11811906	6	700	28.3	0.00604951	AT4G15396.1	CYP702A6	cytochrome P450, family 702, subfamily A, polypeptide 6
AT3G30280	Bra039555	1	11847107	11847107	22	880	26.3	0.0412902	AT3G30280.1		HXXXD-type acyl-transferase family protein
AT4G15400	Bra039556	1	11848984	11848984	12	380	30.1	0.0451545	AT4G15400.1		HXXXD-type acyl-transferase family protein
AT4G15280	Bra039557	1	11855225	11855225	24	1020	23	0.0480198	AT4G15280.1	UGT71B5	UDP-glucosyl transferase 71B5
AT4G15248	Bra039558	1	11860554	11860554	6	300	29.3	0.0230871	AT4G15248.1		B-box type zinc finger family protein
AT4G15240	Bra039559	1	11866403	11866403	22	760	25.3	0.027664	AT4G15240.1		Protein of unknown function (DUF604)
AT3G25510	Bra039560	1	11869653	11869653	51	2240	20.8	0.0202883	AT3G25510.1		disease resistance protein (TIR-NBS-LRR class), putative
AT4G15200	Bra039561	1	11886057	11886057	36	1500	25.9	0.038746	AT4G15200.1	AFH3,FH3	formin 3
AT4G15180	Bra039562	1	11897375	11897375	26	2300	27.9	0.0410755	AT4G15180.1	ATXR3,SDG2	SET domain protein 2
AT4G15160	Bra039563	1	11905816	11905816	5	260	22.8	0.0472638	AT4G15160.2		Bifunctional inhibitor/lipid-transfer protein/seed storage 2S albumin superfamily protein
AT4G15120	Bra039565	1	11928364	11928364	2	220	29.2	0.115047	AT4G15120.1		VQ motif-containing protein
AT4G15080	Bra039566	1	11933716	11933716	7	240	24.5	0.0466229	AT4G15080.1		DHHC-type zinc finger family protein
AT4G00315	Bra039567	1	11939806	11939806	14	420	26.1	0.0444405	AT4G00315.1		F-box/RNI-like/FBD-like domains-containing protein
AT4G00315	Bra039568	1	11946381	11946381	19	640	22.2	0.060406	AT4G00315.1		F-box/RNI-like/FBD-like domains-containing protein
AT4G15140	Bra040692	1	11998238	11998238	5	280	29.3	0.0957733	AT4G15140.1
AT4G15130	Bra040693	1	12006983	12006983	2	540	25.1	0.100212	AT4G15130.1	ATCCT2,CCT2	phosphorylcholine cytidylyltransferase2
AT4G15093	Bra040695	1	12012397	12012397	6	260	25.8	0.0383746	AT4G15093.1		catalytic LigB subunit of aromatic ring-opening dioxygenase family
AT4G15090	Bra040696	1	12016688	12016688	6	840	28.6	0.0824052	AT4G15090.1	FAR1	FRS (FAR1 Related Sequences) transcription factor family
AT1G10190	Bra036925	1	12050892	12050892	2	160	24.6	0	AT1G10190.1		Protein of Unknown Function (DUF239)
AT1G14800	Bra036924	1	12056821	12056821	5	80	27.1	0.0232107	AT1G14800.1		Nucleic acid-binding, OB-fold-like protein
AT4G15040	Bra036923	1	12062836	12062836	11	380	31.2	0.0593202	AT4G15040.1		Subtilisin-like serine endopeptidase family protein
AT4G15030	Bra036922	1	12070101	12070101	16	520	26.4	0.0719758	AT4G15030.1
AT4G15020	Bra036921	1	12081160	12081160	2	180	29.7	0.0369841	AT4G15020.1		hAT transposon superfamily
AT4G15010	Bra036920	1	12083921	12083921	12	340	27.9	0.034116	AT4G15010.1		Mitochondrial substrate carrier family protein
AT4G15000	Bra036919	1	12086917	12086917	9	200	25.8	0.0887169	AT4G15000.1		Ribosomal L27e protein family
AT4G14990	Bra036918	1	12090316	12090316	38	1360	25.8	0.0855402	AT4G14990.1		Topoisomerase II-associated protein PAT1
AT4G14950	Bra036917	1	12099453	12099453	7	400	26	0.0146893	AT4G14950.1		SNARE associated Golgi protein family
AT4G14940	Bra036916	1	12105199	12105199	22	1440	22.7	0.0454089	AT4G14940.1	AO1,ATAO1	amine oxidase 1
AT4G14930	Bra036915	1	12110458	12110458	1	120	25.9	0.00079428	AT4G14930.1		Survival protein SurE-like phosphatase/nucleotidase
AT2G03750	Bra036913	1	12126194	12126194	1	160	32.1	0.0780377	AT2G03750.1		P-loop containing nucleoside triphosphate hydrolases superfamily protein
AT4G14920	Bra036912	1	12142724	12142724	3	140	31.8	0.0651865	AT4G14920.1		Acyl-CoA N-acyltransferase with RING/FYVE/PHD-type zinc finger protein
AT4G14890	Bra036911	1	12145436	12145436	19	400	22.3	0.033109	AT4G14890.1		2Fe-2S ferredoxin-like superfamily protein
AT4G14880	Bra036910	1	12146523	12146523	19	680	23.2	0.0735283	AT4G14880.1	ATCYS-3A,CYTACS1,OASA1,OLD3	O-acetylserine (thiol) lyase (OAS-TL) isoform A1
AT4G14870	Bra036909	1	12148894	12148894	9	360	18.3	0.0955196	AT4G14870.1		secE/sec61-gamma protein transport protein
AT4G14860	Bra036908	1	12149599	12149599	24	500	22.2	0.0770311	AT4G14860.1	atofp11,OFP11	ovate family protein 11
AT4G14820	Bra036907	1	12156771	12156771	40	680	29.1	0.0417007	AT4G14820.1		Pentatricopeptide repeat (PPR) superfamily protein
AT4G14819	Bra036906	1	12164895	12164895	3	60	24.2	0.0659162	AT4G14819.1		Protein of unknown function (DUF1677)
AT4G14815	Bra036905	1	12174281	12174281	2	140	24.7	0.0139094	AT4G14815.1		Bifunctional inhibitor/lipid-transfer protein/seed storage 2S albumin superfamily protein
AT3G22630	Bra036904	1	12176208	12176208	12	340	23	0.0743698	AT3G22630.1	PBD1,PRCGB	20S proteasome beta subunit D1
AT4G14790	Bra036903	1	12176747	12176747	12	380	23.5	0.0362287	AT4G14790.1	ATSUV3,EDA15	ATP-dependent RNA helicase, mitochondrial (SUV3)
AT2G31470	Bra036902	1	12184285	12184285	25	580	25	0.0521516	AT2G31470.1	DOR	F-box and associated interaction domains-containing protein
AT2G31470	Bra036901	1	12190214	12190214	16	420	24	0.0438615	AT2G31470.1	DOR	F-box and associated interaction domains-containing protein
AT4G14770	Bra036900	1	12230963	12230963	15	960	29	0.0461932	AT4G14770.1	ATTCX2,TCX2	TESMIN/TSO1-like CXC 2
AT4G14760	Bra036899	1	12239533	12239533	79	1640	29.8	0.0442548	AT4G14760.1		kinase interacting (KIP1-like) family protein
AT4G14750	Bra036898	1	12256155	12256155	22	600	25.8	0.0209171	AT4G14750.1	IQD19	IQ-domain 19
AT4G13310	Bra036897	1	12268492	12268492	11	820	25.3	0.0617226	AT4G13310.1	CYP71A20	cytochrome P450, family 71, subfamily A, polypeptide 20
AT4G14746	Bra036896	1	12294025	12294025	3	300	28.7	0.00567285	AT4G14746.1
AT1G14800	Bra036895	1	12296544	12296544	13	220	20.7	0.0337861	AT1G14800.1		Nucleic acid-binding, OB-fold-like protein
AT1G14800	Bra036894	1	12296910	12296910	13	200	21.1	0.0337861	AT1G14800.1		Nucleic acid-binding, OB-fold-like protein
AT4G14740	Bra036892	1	12318327	12318327	30	980	25	0.0364529	AT4G14740.1		Plant protein of unknown function (DUF828) with plant pleckstrin homology-like region
AT4G14730	Bra036891	1	12334909	12334909	5	320	29.1	0.0635108	AT4G14730.1		Bax inhibitor-1 family protein
	Bra036890	1	12349364	12349364	16	400	21.6	0.048914
AT2G35280	Bra036889	1	12366372	12366372	3	40	19.2	0.0232311	AT2G35280.1		F-box family protein
	Bra036888	1	12372838	12372838	20	280	20.6	0.0388243
AT4G14723	Bra036887	1	12382903	12382903	2	220	20.8	0.0407557	AT4G14723.1
AT4G14720	Bra036885	1	12399742	12399742	15	760	24	0.019664	AT4G14720.1	PPD2,TIFY4B	TIFY domain/Divergent CCT motif family protein
AT4G14710	Bra036884	1	12403269	12403269	10	340	27.2	0.0233066	AT4G14710.1	ATARD2	RmlC-like cupins superfamily protein
AT4G14690	Bra036883	1	12409849	12409849	5	320	27.2	0.0279278	AT4G14690.1	ELIP2	Chlorophyll A-B binding family protein
AT4G14680	Bra036882	1	12415707	12415707	19	480	21	0.0255626	AT4G14680.1	APS3	Pseudouridine synthase/archaeosine transglycosylase-like family protein
AT4G25000	Bra036881	1	12425892	12425892	9	620	29.2	0.0226207	AT4G25000.1	AMY1,ATAMY1	alpha-amylase-like
	Bra036880	1	12440537	12440537	5	320	19.2	0.00869438
AT4G14650	Bra036879	1	12441596	12441596	16	500	27.6	0.0130533	AT4G14650.1
AT3G22950	Bra036878	1	12444838	12444838	3	280	24.7	0.0346911	AT3G22950.1	ARFC1,ATARFC1	ADP-ribosylation factor C1
AT4G14620	Bra036877	1	12460526	12460526	22	760	23.7	0.0423297	AT4G14620.1		Protein of unknown function (DUF506)
AT4G14605	Bra036876	1	12473274	12473274	39	840	26.1	0.0919114	AT4G14605.1		Mitochondrial transcription termination factor family protein
AT4G13810	Bra036875	1	12475838	12475838	3	140	16.2	0.284568	AT4G13810.1	AtRLP47,RLP47	receptor like protein 47
AT4G13820	Bra036874	1	12481697	12481697	54	1240	23.7	0.037667	AT4G13820.1		Leucine-rich repeat (LRR) family protein
AT4G13820	Bra036873	1	12496331	12496331	12	320	23.2	0.0799844	AT4G13820.1		Leucine-rich repeat (LRR) family protein
AT4G13820	Bra036872	1	12515543	12515543	31	1140	21.1	0.0667122	AT4G13820.1		Leucine-rich repeat (LRR) family protein
AT4G13820	Bra036871	1	12519155	12519155	41	960	26.9	0.0270457	AT4G13820.1		Leucine-rich repeat (LRR) family protein
AT4G14580	Bra036870	1	12543954	12543954	14	460	17.9	0.0916651	AT4G14580.1	CIPK4,SnRK3.3	CBL-interacting protein kinase 4
AT4G14580	Bra036869	1	12550120	12550120	2	140	20.7	0.215129	AT4G14580.1	CIPK4,SnRK3.3	CBL-interacting protein kinase 4
AT4G14580	Bra036868	1	12564843	12564843	28	1040	23.3	0.0410471	AT4G14580.1	CIPK4,SnRK3.3	CBL-interacting protein kinase 4
AT4G14570	Bra036867	1	12581626	12581626	21	680	26.9	0.0304031	AT4G14570.1		acylaminoacyl-peptidase-related
AT2G33750	Bra036866	1	12588466	12588466	12	500	29.1	0.0444552	AT2G33750.2	ATPUP2,PUP2	purine permease 2
AT4G14510	Bra036865	1	12590767	12590767	19	680	26.2	0.0314287	AT4G14510.1	ATCFM3B,CFM3B	CRM family member 3B
AT4G14500	Bra036864	1	12596352	12596352	20	600	27.2	0.0130862	AT4G14500.1		Polyketide cyclase/dehydrase and lipid transport superfamily protein
AT3G51740	Bra038911	1	12607791	12607791	32	1280	25.2	0.0170292	AT3G51740.1	IMK2	inflorescence meristem receptor-like kinase 2
AT3G51620	Bra038910	1	12616882	12616882	15	540	30.9	0.0394778	AT3G51620.2		PAP/OAS1 substrate-binding domain superfamily
AT3G51610	Bra038909	1	12623855	12623855	4	160	25.5	0.0145826	AT3G51610.1
AT3G51600	Bra038908	1	12628797	12628797	1	80	35.4	0.00886059	AT3G51600.1	LTP5	lipid transfer protein 5
AT3G51550	Bra038906	1	12646461	12646461	18	300	31.4	0.0118379	AT3G51550.1	FER	Malectin/receptor-like protein kinase family protein
AT3G51520	Bra038905	1	12650354	12650354	11	520	24.8	0.0297979	AT3G51520.1		diacylglycerol acyltransferase family
AT3G51510	Bra038904	1	12651727	12651727	1	60	32	0.0083877	AT3G51510.1
AT3G51500	Bra038903	1	12652545	12652545	5	200	27.1	0.0559225	AT3G51500.1
AT3G51490	Bra038902	1	12656006	12656006	10	580	25.9	0.0374164	AT3G51490.1	TMT3	tonoplast monosaccharide transporter3
AT3G51470	Bra038901	1	12659419	12659419	7	600	29.1	0.0312097	AT3G51470.1		Protein phosphatase 2C family protein
AT3G51460	Bra038900	1	12665336	12665336	8	580	25.1	0.047622	AT3G51460.1	RHD4	Phosphoinositide phosphatase family protein
AT3G51430	Bra038899	1	12671462	12671462	5	320	30.6	0.0740226	AT3G51430.1	SSL5,YLS2	Calcium-dependent phosphotriesterase superfamily protein
AT3G51430	Bra038898	1	12676142	12676142	6	220	26.7	0.0180804	AT3G51430.1	SSL5,YLS2	Calcium-dependent phosphotriesterase superfamily protein
AT3G51400	Bra038897	1	12683374	12683374	1	60	30.5	0.0150629	AT3G51400.1		Arabidopsis protein of unknown function (DUF241)
AT3G51390	Bra038896	1	12686148	12686148	10	440	25.3	0.0278754	AT3G51390.1		DHHC-type zinc finger family protein
AT3G51370	Bra038895	1	12691770	12691770	3	240	27.2	0.0169541	AT3G51370.1		Protein phosphatase 2C family protein
	EPlBRAG00000000887	1	12711901	12711901	2	140	29.8	0.0185765
	Bra038892	1	12713700	12713700	3	400	22.9	0.0577304
AT3G51280	Bra038891	1	12715404	12715404	21	680	27.1	0.0379352	AT3G51280.1		Tetratricopeptide repeat (TPR)-like superfamily protein
AT3G51270	Bra038890	1	12718916	12718916	5	420	26.1	0.0196528	AT3G51270.1		protein serine/threonine kinases;ATP binding;catalytics
	EPlBRAG00000001070	1	12719393	12719393	1	60	17.9	0.066197
AT3G51230	Bra038889	1	12721166	12721166	14	380	22.5	0.0585539	AT3G51230.1
AT3G51160	Bra038888	1	12736404	12736404	21	900	24.9	0.0204451	AT3G51160.1	GMD2,MUR1,MUR_1	NAD(P)-binding Rossmann-fold superfamily protein
AT3G51140	Bra038887	1	12738865	12738865	10	320	17.9	0.0250706	AT3G51140.1		Protein of unknown function (DUF3353)
AT3G62010	Bra038886	1	12741782	12741782	9	340	28.3	0.0545957	AT3G62010.1
AT5G41770	Bra038885	1	12761433	12761433	6	620	22.7	0.0177776	AT5G41770.1		crooked neck protein, putative / cell cycle protein, putative
AT3G51090	Bra038883	1	12771824	12771824	2	100	23.9	0.0191772	AT3G51090.1		Protein of unknown function (DUF1640)
AT3G51080	Bra038882	1	12782514	12782514	11	660	25.1	0.0310705	AT3G51080.1	GATA6	GATA transcription factor 6
AT3G51070	Bra038881	1	12797999	12797999	11	780	28.8	0.0160516	AT3G51070.1		S-adenosyl-L-methionine-dependent methyltransferases superfamily protein
AT3G51060	Bra038880	1	12815897	12815897	5	600	27	0.0310878	AT3G51060.1	SRS1,STY1	Lateral root primordium (LRP) protein-related
	Bra038878	1	12833314	12833314	2	120	30	0.0128161
AT3G51040	Bra038877	1	12851701	12851701	1	140	27.5	0.012317	AT3G51040.1	RTH	RTE1-homolog
AT3G51000	Bra038876	1	12855732	12855732	6	320	27.5	0.0853515	AT3G51000.1		alpha/beta-Hydrolases superfamily protein
AT5G66410	Bra038875	1	12858147	12858147	6	300	23.7	0.0231405	AT5G66410.1	PLP3b	phosducin-like protein 3 homolog
AT3G50930	Bra038874	1	12859861	12859861	11	580	30.5	0.0311642	AT3G50930.1	BCS1	cytochrome BC1 synthesis
AT3G11480	Bra038873	1	12865149	12865149	6	200	28.3	0.0409145	AT3G11480.1	ATBSMT1,BSMT1	S-adenosyl-L-methionine-dependent methyltransferases superfamily protein
AT5G11250	Bra038872	1	12870721	12870721	15	840	27.3	0.0167973	AT5G11250.1		Disease resistance protein (TIR-NBS-LRR class)
AT2G47230	Bra038871	1	12874838	12874838	14	480	25.2	0.0382113	AT2G47230.2	ATDUF6,DUF6	DOMAIN OF UNKNOWN FUNCTION 724 6
	Bra038869	1	12885770	12885770	11	220	26.3	0.0578701
AT5G66440	Bra038868	1	12887799	12887799	16	660	22.1	0.0768526	AT5G66440.1
AT3G50910	Bra038867	1	12912594	12912594	3	260	23.7	0.0381876	AT3G50910.1
	Bra038866	1	12916027	12916027	2	280	27.4	0.0566038
	Bra038864	1	12930223	12930223	3	80	26.9	0.0381367
AT3G50740	Bra038862	1	12951358	12951358	3	740	26.7	0.119886	AT3G50740.1	UGT72E1	UDP-glucosyl transferase 72E1
	Bra038861	1	12966816	12966816	8	280	32.1	0.0192269
	Bra038860	1	12973115	12973115	12	240	27	0.0297074
	Bra037597	1	13038030	13038030	1	180	23.6	0.0253324
AT3G44730	Bra037599	1	13065349	13065349	7	1080	27	0.0265749	AT3G44730.1	ATKP1,KP1	kinesin-like protein 1
AT5G35210	Bra037601	1	13144679	13144679	18	1780	28.6	0.0227974	AT5G35210.2		metalloendopeptidases;zinc ion binding;DNA binding
AT5G22780	Bra037603	1	13166228	13166228	5	680	24.5	0.0194997	AT5G22780.1		Adaptor protein complex AP-2, alpha subunit
AT1G53140	Bra037604	1	13171550	13171550	3	200	24	0.0282082	AT1G53140.1	DRP5A	Dynamin related protein 5A
AT1G53120	Bra037605	1	13182460	13182460	6	180	24.8	0.0132645	AT1G53120.1		RNA-binding S4 domain-containing protein
AT3G44820	Bra037606	1	13185337	13185337	4	400	25.6	0.00786071	AT3G44820.1		Phototropic-responsive NPH3 family protein
AT3G44880	Bra037607	1	13203113	13203113	14	520	19.8	0.0236809	AT3G44880.1	ACD1,LLS1,PAO	Pheophorbide a oxygenase family protein with Rieske [2Fe-2S] domain
AT3G44890	Bra037609	1	13213708	13213708	2	460	21.8	0.0175977	AT3G44890.1	RPL9	ribosomal protein L9
AT3G44900	Bra037610	1	13215465	13215465	7	1060	27.9	0.0369455	AT3G44900.1	ATCHX4,CHX4	cation/H+ exchanger 4
AT3G44940	Bra037611	1	13229007	13229007	1	260	29.1	0.0163937	AT3G44940.1		Protein of unknown function (DUF1635)
	Bra037612	1	13256524	13256524	9	340	21.5	0.0183211
AT3G44990	Bra037614	1	13273665	13273665	3	240	26.5	0.0367342	AT3G44990.1	ATXTR8,XTH31,XTR8	xyloglucan endo-transglycosylase-related 8
	Bra037616	1	13325660	13325660	17	240	26.2	0.0267898
AT2G35280	Bra037617	1	13344641	13344641	12	160	20.7	0.0273226	AT2G35280.1		F-box family protein
	Bra037618	1	13351319	13351319	1	380	18.7	0.0115038
AT3G45040	Bra037623	1	13393272	13393272	3	360	27	0.00877535	AT3G45040.1		phosphatidate cytidylyltransferase family protein
AT3G45050	Bra037624	1	13399763	13399763	4	300	24.4	0.0164761	AT3G45050.2
AT3G45060	Bra037625	1	13401723	13401723	1	80	27.4	0.022209	AT3G45060.1	ATNRT2.6,NRT2.6	high affinity nitrate transporter 2.6
AT3G45060	Bra037626	1	13435973	13435973	6	700	25.4	0.0435779	AT3G45060.1	ATNRT2.6,NRT2.6	high affinity nitrate transporter 2.6
AT5G15070	Bra037627	1	13488411	13488411	4	60	26.2	0.0282744	AT5G15070.2		Phosphoglycerate mutase-like family protein
AT3G45190	Bra033843	1	13519385	13519385	30	1060	20.7	0.0260233	AT3G45190.1		SIT4 phosphatase-associated family protein
	EPlBRAG00000000135	1	13526856	13526856	6	60	18.7	0.138839
	Bra033841	1	13599025	13599025	7	100	22.4	0.0229122
[truncated: 33,203 more rows]
