# Supplementary material for: Evolution of pathogen response genes associated with increased disease susceptibility during adaptation to an extreme drought in a Brassica rapa plant population
Source: BMC Ecol Evol. 2021 Apr 21;21:61. doi: 10.1186/s12862-021-01789-7 (PMC8060997; doi:10.1186/s12862-021-01789-7)
Supplement: Supplementary file 3 — Additional file 3. Table of necrotrophic fungal pathogen response genes from Guo et al. [64] used in our a priori analysis. These genes were differentially expressed in the Guo et al. [64] study at 12 h in response to a polyethylene glycol (PEG) treatment, as compared to controls, and had a > twofold change. [file 12862_2021_1789_MOESM3_ESM.xlsx]

## Sheet: Sheet1
Table S3. List of necrotrophic fungal pathogen response genes from Guo et al. 2017 used in our a priori analysis. These genes were differentially expressed in the Guo et al. (2017) study at 12 hours in response to a polyethylene glycol (PEG) treatment, as compared to controls, and had a >2 fold change.
GeneID
Bra008557
Bra033959
Bra015376
Bra002719
Bra033470
Bra002720
Bra023632
Bra002862
Bra038367
Bra008124
Bra039535
Bra036494
Bra033762
Bra039536
Bra028310
Bra018537
Bra041148
Bra006702
Bra022380
Bra030868
Bra036772
Bra004256
Bra015820
Bra035922
Bra037714
Bra003991
Bra018015
Bra007572
Bra030925
Bra020675
Bra019662
Bra013284
Bra023339
Bra005940
Bra022678
Bra030393
Bra011350
Bra023513
Bra008162
Bra001019
Bra025785
Bra039143
Bra037456
Bra036570
Bra001911
Bra003800
Bra001098
Bra011460
Bra010822
Bra019384
Bra011914
Bra018487
Bra014938
Bra005937
Bra026092
Bra040247
Bra017199
Bra011625
Bra037542
Bra037813
Bra032620
Bra001722
Bra030573
Bra012346
Bra030431
Bra010295
Bra019527
Bra029235
Bra002741
Bra026455
Bra001213
Bra019925
Bra034095
Bra040600
Bra004680
Bra000966
Bra019532
Bra029089
Bra002665
Bra039534
Bra020448
Bra024136
Bra028957
Bra023088
Bra030745
Bra036158
Bra002035
Bra003393
Bra039041
Bra039610
Bra037993
Bra032506
Bra012980
Bra027449
Bra037348
Bra011459
Bra002113
Bra007481
Bra010050
Bra031093
Bra024270
Bra002435
Bra019578
Bra000929
Bra017974
Bra039347
Bra005963
Bra014187
Bra028674
Bra036676
Bra012318
Bra017920
Bra005542
Bra004268
Bra034716
Bra034084
Bra035566
Bra000574
Bra031367
Bra012969
Bra014195
Bra032288
Bra027168
Bra006898
Bra038639
Bra015399
Bra039592
Bra010843
Bra033451
Bra037639
Bra001489
Bra015227
Bra002312
Bra026590
Bra019742
Bra012283
Bra024426
Bra026906
Bra033280
Bra032135
Bra009772
Bra008940
Bra015706
Bra036475
Bra035786
Bra026354
Bra031932
Bra012516
Bra023269
Bra004546
Bra005572
Bra031744
Bra032775
Bra035895
Bra027880
Bra029702
Bra040064
Bra039094
Bra000397
Bra012244
Bra038772
Bra010984
Bra038716
Bra019008
Bra016089
Bra038482
Bra014525
Bra022608
Bra023771
Bra040039
Bra007714
Bra023688
Bra017426
Bra001197
Bra018595
Bra020466
Bra038162
Bra000428
Bra022724
Bra029604
Bra007917
Bra010792
Bra031247
Bra004528
Bra027243
Bra004926
Bra038908
Bra039020
Bra017225
Bra032129
Bra003705
Bra032371
Bra029651
Bra018994
Bra022843
Bra026287
Bra003766
Bra032479
Bra022878
Bra027076
Bra008621
Bra020297
Bra011047
Bra027498
Bra015802
Bra000941
Bra016336
Bra032056
Bra036157
Bra026700
Bra003301
Bra024686
Bra019477
Bra004778
Bra023692
Bra036419
Bra020722
Bra022723
Bra012751
Bra020084
Bra041150
Bra035515
Bra024332
Bra022448
Bra034364
Bra013909
Bra019763
Bra014896
Bra015274
Bra040893
Bra019407
Bra009560
Bra035531
Bra036840
Bra006178
Bra032370
Bra016965
Bra000848
Bra024201
Bra009107
Bra011519
Bra005966
Bra024653
Bra015919
Bra001453
Bra001420
Bra008747
Bra027852
Bra028033
Bra024334
Bra027199
Bra016488
Bra022308
Bra011352
Bra027965
Bra028271
Bra002900
Bra034596
Bra023150
Bra024530
Bra006364
Bra034928
Bra001527
Bra031885
Bra011949
Bra029730
Bra010669
Bra013088
Bra022666
Bra038226
Bra004991
Bra013325
Bra039618
Bra003136
Bra007214
Bra020644
Bra007238
Bra016058
Bra011891
Bra033350
Bra006197
Bra035687
Bra018613
Bra009920
Bra033520
Bra035385
Bra017571
Bra017964
Bra006416
Bra024933
Bra010977
Bra012178
Bra031045
Bra003150
Bra037861
Bra007538
Bra033238
Bra039866
Bra021297
Bra036193
Bra025995
Bra021998
Bra002871
Bra016680
Bra031378
Bra035612
Bra003661
Bra020590
Bra004098
Bra013366
Bra014379
Bra020674
Bra015962
Bra005975
Bra020275
Bra004112
Bra029206
Bra018750
Bra013580
Bra026164
Bra020541
Bra031409
Bra003672
Bra016884
Bra013991
Bra019033
Bra026323
Bra031097
Bra020696
Bra008172
Bra001024
Bra003391
Bra037787
Bra012398
Bra002527
Bra005939
Bra010075
Bra007002
Bra014874
Bra014081
Bra030495
Bra021104
Bra024425
Bra032443
Bra023418
Bra011869
Bra034317
Bra014724
Bra033979
Bra030315
Bra036619
Bra024049
Bra038695
Bra003774
Bra019853
Bra006523
Bra005238
Bra010010
Bra008383
Bra006639
Bra034930
Bra012840
Bra004437
Bra019994
Bra007679
Bra028645
Bra031096
Bra038781
Bra040860
Bra036409
Bra040651
Bra018922
Bra004660
Bra013495
Bra033504
Bra040596
Bra012740
Bra015938
Bra039953
Bra016908
Bra012077
Bra023711
Bra003664
Bra028561
Bra006456
Bra014406
Bra006433
Bra015213
Bra037406
Bra007249
Bra020453
Bra032339
Bra003423
Bra036580
Bra018142
Bra002524
Bra012367
Bra035239
Bra016268
Bra020250
Bra024140
Bra040976
Bra039465
Bra000368
Bra013283
Bra034593
Bra040350
Bra016840
Bra000908
Bra001736
Bra026186
Bra007180
Bra019110
Bra027789
Bra014363
Bra025405
Bra002523
Bra033579
Bra007383
Bra040398
Bra040780
Bra035741
Bra009165
Bra034986
Bra003670
Bra025170
Bra039810
Bra017565
Bra020780
Bra008653
Bra023559
Bra002319
Bra020004
Bra004062
Bra008033
Bra004673
Bra036613
Bra038678
Bra027181
Bra020111
Bra011060
Bra031166
Bra006467
Bra008210
Bra030675
Bra034440
Bra007929
Bra005641
Bra009708
Bra000356
Bra018381
Bra029509
Bra033089
Bra005105
Bra012385
Bra037974
Bra009327
Bra001938
Bra011443
Bra038050
Bra007023
Bra018507
Bra024774
Bra015336
Bra024690
Bra027217
Bra025668
Bra040405
Bra030833
Bra010437
Bra000325
Bra034157
Bra011238
Bra037705
Bra016193
Bra023324
Bra012364
Bra026493
Bra025649
Bra006808
Bra007950
Bra030916
Bra001721
Bra009586
Bra025491
Bra037505
Bra027521
Bra017190
Bra007034
Bra024531
Bra018912
Bra002655
Bra037889
Bra013301
Bra016665
Bra020492
Bra018672
Bra006182
Bra009804
Bra030785
Bra018521
Bra007912
Bra017968
Bra003840
Bra018915
Bra021716
Bra008975
Bra040932
Bra029273
Bra019898
Bra027036
Bra016376
Bra004770
Bra019083
Bra023365
Bra016117
Bra022396
Bra035633
Bra006234
Bra024051
Bra023896
Bra007157
Bra008803
Bra037519
Bra024955
Bra002842
Bra013049
Bra018307
Bra020302
Bra024718
Bra031432
Bra000316
Bra012763
Bra026545
Bra035558
Bra012040
Bra025654
Bra002595
Bra018047
Bra022954
Bra025246
Bra001888
Bra006380
Bra011517
Bra038681
Bra032029
Bra038838
Bra022937
Bra010143
Bra012635
Bra010126
Bra003383
Bra002300
Bra008608
Bra040873
Bra000393
Bra035883
Bra007126
Bra040794
Bra030234
Bra009571
Bra015601
Bra015603
Bra039362
Bra016122
Bra026018
Bra020403
Bra018516
Bra020000
Bra039043
Bra006795
Bra015475
Bra012832
Bra022964
Bra007316
Bra009186
Bra021773
Bra016108
Bra023797
Bra039623
Bra003500
Bra004913
Bra006430
Bra031044
Bra013802
Bra005935
Bra000838
Bra018294
Bra012532
Bra029810
Bra033809
Bra007441
Bra024779
Bra002338
Bra007189
Bra026730
Bra003407
Bra030043
Bra006920
Bra009154
Bra009647
Bra012633
Bra024668
Bra034519
Bra041057
Bra018814
Bra034748
Bra039261
Bra016732
Bra024433
Bra033925
Bra024265
Bra001958
Bra010130
Bra023061
Bra003936
Bra037484
Bra036946
Bra026689
Bra027531
Bra017272
Bra036878
Bra029614
Bra025792
Bra027663
Bra006618
Bra012560
Bra012599
Bra022869
Bra013279
Bra013439
Bra007380
Bra029000
Bra008130
Bra036625
Bra000479
Bra023549
Bra020500
Bra016537
Bra030305
Bra020020
Bra028742
Bra014587
Bra021601
Bra000299
Bra001824
Bra029873
Bra010897
Bra020950
Bra024719
Bra005209
Bra025541
Bra018529
Bra010088
Bra015459
Bra012710
Bra025124
Bra011887
Bra012075
Bra013974
Bra038321
Bra027192
Bra009783
Bra019201
Bra041138
Bra009328
Bra040376
Bra019228
Bra038602
Bra036418
Bra008491
Bra000643
Bra020284
Bra025166
Bra034080
Bra001868
Bra025617
Bra038588
Bra006934
Bra018900
Bra031866
Bra002629
Bra003381
Bra016661
Bra021475
Bra029784
Bra041170
Bra017343
Bra031489
Bra027284
Bra021057
Bra000232
Bra000882
Bra003101
Bra004757
Bra037430
Bra027701
Bra014011
Bra008824
Bra004843
Bra006868
Bra020826
Bra024293
Bra037694
Bra031957
Bra028783
Bra010033
Bra020654
Bra026273
Bra008586
Bra038763
Bra009942
Bra017035
Bra026396
Bra028670
Bra010895
Bra000623
Bra020698
Bra017470
Bra033514
Bra006658
Bra033605
Bra040769
Bra035637
Bra019050
Bra009579
Bra026137
Bra035644
Bra020530
Bra019986
Bra024860
Bra018712
Bra007708
Bra021317
Bra016267
Bra031577
Bra025769
Bra031328
Bra024272
Bra019155
Bra030436
Bra003044
Bra016319
Bra022225
Bra030376
Bra007706
Bra038697
Bra023455
Bra011083
Bra029116
Bra014431
Bra019991
Bra025479
Bra041087
Bra011194
Bra019080
Bra022792
Bra010719
Bra026522
Bra027483
Bra006999
Bra030016
Bra007046
Bra014712
Bra013440
Bra031642
Bra028708
Bra027705
Bra002889
Bra031130
Bra035775
Bra000509
Bra024770
Bra011209
Bra024053
Bra026370
Bra037582
Bra027833
Bra000131
Bra016755
Bra001149
Bra039112
Bra001788
Bra033533
Bra016683
Bra007250
Bra023217
Bra026185
Bra008156
Bra027439
Bra000243
Bra001534
Bra002171
Bra002907
Bra003515
Bra026400
Bra002409
Bra022147
Bra028084
Bra015727
Bra032644
Bra007864
Bra002092
Bra012130
Bra018601
Bra022165
Bra039013
Bra024809
Bra016427
Bra030683
Bra023512
Bra023786
Bra019652
Bra035178
Bra001905
Bra017178
Bra020138
Bra037847
Bra039914
Bra025961
Bra026040
Bra033620
Bra010735
Bra016503
Bra030127
Bra032296
Bra027752
Bra030728
Bra032377
Bra009037
Bra032753
Bra030031
Bra019912
Bra013434
Bra015435
Bra030743
Bra009827
Bra038279
Bra014491
Bra013048
Bra008267
Bra034924
Bra027717
Bra004359
Bra019987
Bra030740
Bra036211
Bra018261
Bra038903
Bra024555
Bra020898
Bra001729
Bra038081
Bra005390
Bra012340
Bra000988
Bra013716
Bra015953
Bra023321
Bra029260
Bra010937
Bra010528
Bra038521
Bra031420
Bra012765
Bra023564
Bra033201
Bra032297
Bra008539
Bra010941
Bra014130
Bra014178
Bra017421
Bra018723
Bra036933
Bra021658
Bra029650
Bra023787
Bra029371
Bra016524
Bra000492
Bra013051
Bra002146
Bra036639
Bra040817
Bra034180
Bra020783
Bra015897
Bra015883
Bra028656
Bra010472
Bra021349
Bra005938
Bra021809
Bra039471
Bra008227
Bra000367
Bra027672
Bra012818
Bra015456
Bra010695
Bra027556
Bra036748
Bra025309
Bra018813
Bra026672
Bra032286
Bra001377
Bra018984
Bra019510
Bra024689
Bra033480
Bra000032
Bra005145
Bra017736
Bra024231
Bra025449
Bra040684
Bra024788
Bra000538
Bra006138
Bra010821
Bra001685
Bra002752
Bra006750
Bra025141
Bra030265
Bra021360
Bra023435
Bra018129
Bra012066
Bra030501
Bra038465
Bra015787
Bra017907
Bra010823
Bra031150
Bra024948
Bra036113
Bra020829
Bra029187
Bra018065
Bra039175
Bra026431
Bra035598
Bra023536
Bra005570
Bra012951
Bra039937
Bra034429
Bra016406
Bra023621
Bra029971
Bra037885
Bra039308
Bra013728
Bra001874
Bra002734
Bra024183
Bra034433
Bra019344
Bra019873
Bra020201
Bra039484
Bra024205
Bra003632
Bra001396
Bra009464
Bra009841
Bra018897
Bra005003
Bra000036
Bra013797
Bra038909
Bra006716
Bra006297
Bra010765
Bra020324
Bra036073
Bra021144
Bra027916
Bra037983
Bra040109
Bra014688
Bra000193
Bra007598
Bra008565
Bra025241
Bra030117
Bra030177
Bra032274
Bra017987
Bra019665
Bra037638
Bra026058
Bra016971
Bra020772
Bra024855
Bra025242
Bra026618
Bra001218
Bra012444
Bra024180
Bra028622
Bra002397
Bra008145
Bra015811
Bra020888
Bra037441
Bra039394
Bra035113
Bra002975
Bra010794
Bra004915
Bra032550
Bra006539
Bra012530
Bra032441
Bra029601
Bra029960
Bra011155
Bra019686
Bra036909
Bra006517
Bra013138
Bra021572
Bra012898
Bra015580
Bra033311
Bra006491
Bra039530
Bra008607
Bra012845
Bra028855
Bra012894
Bra022781
Bra000513
Bra037997
Bra003162
Bra027240
Bra020461
Bra019736
Bra034545
Bra027816
Bra018784
Bra024436
Bra029394
Bra034380
Bra017468
Bra018331
Bra026282
Bra040323
Bra033573
Bra010410
Bra010861
Bra023225
Bra010374
Bra015759
Bra022243
Bra019570
Bra028112
Bra030684
Bra029168
Bra023669
Bra019852
Bra015506
Bra013219
Bra001983
Bra010344
Bra027795
Bra010513
Bra018137
Bra019934
Bra021330
Bra011542
Bra040580
Bra008357
Bra038123
Bra024634
Bra039808
Bra038967
Bra041155
Bra026553
Bra036935
Bra003034
Bra008858
Bra034176
Bra008807
Bra018009
Bra013089
Bra020579
Bra039946
Bra038715
Bra039895
Bra013387
Bra034026
Bra006721
Bra008041
Bra023030
Bra029592
Bra035702
Bra005929
Bra013164
Bra022354
Bra036902
Bra007360
Bra012673
Bra027566
Bra004631
Bra007967
Bra014808
Bra028405
Bra010805
Bra022889
Bra027278
Bra007994
Bra007771
Bra004494
Bra039234
Bra010865
Bra020581
Bra009376
Bra016854
Bra022606
Bra011793
Bra035019
Bra001626
Bra026097
Bra015110
Bra004110
Bra018566
Bra023390
Bra007937
Bra041108
Bra001508
Bra004887
Bra040326
Bra035050
Bra021903
Bra007951
Bra008032
Bra009650
Bra019066
Bra036335
Bra038557
Bra001407
Bra003405
Bra037670
Bra021614
Bra018223
Bra036018
Bra019839
Bra013211
Bra020120
Bra028344
Bra003138
Bra003770
Bra033248
Bra035354
Bra039289
Bra031132
Bra002411
Bra028970
Bra001111
Bra039759
Bra034221
Bra036993
Bra015077
Bra028299
Bra031277
Bra007547
Bra014221
Bra032356
Bra018345
Bra005061
Bra025466
Bra038067
Bra030435
Bra005093
Bra020489
Bra000398
Bra003061
Bra019250
Bra019851
Bra031061
Bra005285
Bra033902
Bra030947
Bra017429
Bra019876
Bra025905
Bra040572
Bra001761
Bra019594
Bra011722
Bra000339
Bra031418
Bra004744
Bra035201
Bra005418
Bra027329
Bra002925
Bra024495
Bra038344
Bra000003
Bra023877
Bra034323
Bra024295
Bra036216
Bra017217
Bra030459
Bra005957
Bra014056
Bra024478
Bra023510
Bra024935
Bra025380
Bra039099
Bra034853
Bra011575
Bra032687
Bra018739
Bra030557
Bra036236
Bra013160
Bra001828
Bra022166
Bra008254
Bra014534
Bra021922
Bra032886
Bra038787
Bra001757
Bra033398
Bra029661
Bra010829
Bra031571
Bra038499
Bra036966
Bra041018
Bra011236
Bra005888
Bra015167
Bra023673
Bra023450
Bra014494
Bra024996
Bra000246
Bra002866
Bra013765
Bra004149
Bra011394
Bra012777
Bra006584
Bra020318
Bra027219
Bra023826
Bra015439
Bra037177
Bra001273
Bra033271
Bra024577
Bra002637
Bra037479
Bra006949
Bra010475
Bra005476
Bra026172
Bra015815
Bra032787
Bra014328
Bra009898
Bra015731
Bra015532
Bra025674
Bra031953
Bra018710
Bra024458
Bra030389
Bra014349
Bra034691
Bra009321
Bra031616
Bra028284
Bra039664
Bra037587
Bra036139
Bra004444
Bra017584
Bra038520
Bra023430
Bra006734
Bra034769
Bra037324
Bra007218
Bra009715
Bra020657
Bra023306
Bra029174
Bra037217
Bra037481
Bra030553
Bra004583
Bra022148
Bra007763
Bra021323
Bra011961
Bra010956
Bra017207
Bra024790
Bra001882
Bra030033
Bra008909
Bra021425
Bra027169
Bra030008
Bra013393
Bra022049
Bra000011
Bra007757
Bra006254
Bra028823
Bra010158
Bra012977
Bra017056
Bra005104
Bra008439
Bra006176
Bra031940
Bra016075
Bra020464
Bra002868
Bra011128
Bra031314
Bra004293
Bra013410
Bra005823
Bra030727
Bra018609
Bra000190
Bra034739
Bra002660
Bra032654
Bra038600
Bra037160
Bra040445
Bra030593
Bra020309
Bra020620
Bra030892
Bra009785
Bra021849
Bra024346
Bra037788
Bra040159
Bra003850
Bra020446
Bra036859
Bra000073
Bra017843
Bra023987
Bra028461
Bra014442
Bra034123
Bra036701
Bra015562
Bra018864
Bra006919
Bra007172
Bra011652
Bra018121
Bra020180
Bra000505
Bra016562
Bra001518
Bra033886
Bra033424
Bra015458
Bra017424
Bra013963
Bra021911
Bra034421
Bra001848
Bra011294
Bra020651
Bra035843
Bra005980
Bra013014
Bra020189
Bra028026
Bra026825
Bra014511
Bra001536
Bra036970
Bra014764
Bra032182
Bra001640
Bra007227
Bra015087
Bra015752
Bra024330
Bra008911
Bra002366
Bra040094
Bra029513
Bra014103
Bra040236
Bra023686
Bra009180
Bra025446
Bra013102
Bra013103
Bra012652
Bra037287
Bra033428
Bra014853
Bra014497
Bra001341
Bra025372
Bra029684
Bra038558
Bra039504
Bra018952
Bra020504
Bra035046
Bra018066
Bra010043
Bra034847
Bra001892
Bra000760
Bra019748
Bra032010
Bra031292
Bra005965
Bra015572
Bra019549
Bra032249
Bra023031
Bra037370
Bra036681
Bra001796
Bra013625
Bra022516
Bra029112
Bra016296
Bra030337
Bra038893
Bra000170
Bra010853
Bra034817
Bra019932
Bra031464
Bra037938
Bra012661
Bra024071
Bra016073
Bra009232
Bra015090
Bra006245
Bra011402
Bra003093
Bra010587
Bra011557
Bra034373
Bra026153
Bra030672
Bra021378
Bra010996
Bra020854
Bra020412
Bra019846
Bra028998
Bra020106
Bra022352
Bra035755
Bra007221
Bra028752
Bra012464
Bra011211
Bra037544
Bra009681
Bra023687
Bra000341
Bra009928
Bra004730
Bra022264
Bra028213
Bra016060
Bra015372
Bra026025
Bra030702
Bra006373
Bra024150
Bra025069
Bra026940
Bra038439
Bra022931
Bra011470
Bra004318
Bra019037
Bra026642
Bra039406
Bra011529
Bra037032
Bra011815
Bra017816
Bra038091
Bra026309
Bra011571
Bra017975
Bra030365
Bra033432
Bra035597
Bra039299
Bra034430
Bra036482
Bra022982
Bra026288
Bra022002
Bra007576
Bra012816
Bra036061
Bra032937
Bra007103
Bra016757
Bra023056
Bra015791
Bra018130
Bra039275
Bra037196
Bra013203
Bra016083
Bra023508
Bra003313
Bra025158
Bra029663
Bra005467
Bra032648
Bra040287
Bra010470
Bra031017
Bra040090
Bra039141
Bra000085
Bra025336
Bra019762
Bra037293
Bra037027
Bra002179
Bra006941
Bra025642
Bra012615
Bra034561
Bra035205
Bra019965
Bra022599
Bra023848
Bra030757
Bra037744
Bra039440
Bra009074
Bra039314
Bra033437
Bra034609
Bra023392
Bra005233
Bra039093
Bra028609
Bra031851
Bra016217
Bra038163
Bra006552
Bra011340
Bra014318
Bra016619
Bra019949
Bra020207
Bra029167
Bra002630
Bra007129
Bra016664
Bra004032
Bra015692
Bra030769
Bra032686
Bra039725
Bra037981
Bra023017
Bra018122
Bra027444
Bra026992
Bra031795
Bra037745
Bra018035
Bra027245
Bra011059
Bra002400
Bra013582
Bra010400
Bra001155
Bra014526
Bra022736
Bra037413
Bra030718
Bra037200
Bra029757
Bra036853
Bra006844
Bra035399
Bra024376
Bra033236
Bra007803
Bra003890
Bra010877
Bra024672
Bra031325
Bra012337
Bra027257
Bra009544
Bra025367
Bra027847
Bra031026
Bra032645
Bra034857
Bra040598
Bra017328
Bra003881
Bra035858
Bra004937
Bra001521
Bra000063
Bra011606
Bra017927
Bra020637
Bra036128
Bra019964
Bra031002
Bra021815
Bra014351
Bra017530
Bra022587
Bra001539
Bra024481
Bra008592
Bra028754
Bra016434
Bra007712
Bra004892
Bra003471
Bra017627
Bra002924
Bra007552
Bra012140
Bra029887
Bra004308
Bra010035
Bra014730
Bra019741
Bra033681
Bra034639
Bra034766
Bra020198
Bra024980
Bra024982
Bra001701
Bra006482
Bra008356
Bra013045
Bra018275
Bra022945
Bra034155
Bra017697
Bra039714
Bra005356
Bra026417
Bra017183
Bra027390
Bra030957
Bra012791
Bra001294
Bra001899
Bra035451
Bra031947
Bra038643
Bra004344
Bra006018
Bra037767
Bra023006
Bra038724
Bra005726
Bra022980
Bra033377
Bra013808
Bra000694
Bra002666
Bra010132
Bra039312
Bra007689
Bra014862
Bra028307
Bra016248
Bra038070
Bra041158
Bra024910
Bra005715
Bra007150
Bra028508
Bra019374
Bra033483
Bra006363
Bra023608
Bra006081
Bra008045
Bra017475
Bra037314
Bra024522
Bra038240
Bra002120
Bra002125
Bra005623
Bra018531
Bra023568
Bra032265
Bra005764
Bra013304
Bra022965
Bra005728
Bra026029
Bra016797
Bra013912
Bra031048
Bra011273
Bra007620
Bra007692
Bra039284
Bra016771
Bra014105
Bra024675
Bra026908
Bra028435
Bra029747
Bra007217
Bra028272
Bra029436
Bra040010
Bra002148
Bra001978
Bra003827
Bra019671
Bra001263
Bra034611
Bra035952
Bra012371
Bra012739
Bra006741
Bra030066
Bra032854
Bra024642
Bra033999
Bra004117
Bra009865
Bra023791
Bra026453
Bra000280
Bra036333
Bra011006
Bra014823
Bra002685
Bra003732
Bra028739
Bra010441
Bra019207
Bra006660
Bra011515
Bra025998
Bra027133
Bra027475
Bra030367
Bra033669
Bra033712
Bra008996
Bra000560
Bra041089
Bra040121
Bra007646
Bra007762
Bra038662
Bra012275
Bra023029
Bra012352
Bra029790
Bra028682
Bra031442
Bra009298
Bra037797
Bra008846
Bra023849
Bra040632
Bra010176
Bra030125
Bra035174
Bra010866
Bra034471
Bra009680
Bra009358
Bra015349
Bra005021
Bra035058
Bra029463
Bra002732
Bra026622
Bra001397
Bra003369
Bra009198
Bra023527
Bra034811
Bra036104
Bra002131
Bra003982
Bra010166
Bra016066
Bra028287
Bra003224
Bra007705
Bra017892
Bra030419
Bra017292
Bra022502
Bra012939
Bra031683
Bra024929
Bra037124
Bra005645
Bra019453
Bra032819
Bra005439
Bra013145
Bra009138
Bra020394
Bra026104
Bra004380
Bra021128
Bra011761
Bra040623
Bra008241
Bra025078
Bra001052
Bra001806
Bra005352
Bra010474
Bra020824
Bra027214
Bra025370
Bra009667
Bra025921
Bra028238
Bra037241
Bra004434
Bra012638
Bra036273
Bra029809
Bra008983
Bra038222
Bra038373
Bra037720
Bra005163
Bra039494
Bra015514
Bra021534
Bra023515
Bra003954
Bra010506
Bra001866
Bra002823
Bra014268
Bra014247
Bra007234
Bra006628
Bra020966
Bra040854
Bra021506
Bra001862
Bra008857
Bra027784
Bra005001
Bra016052
Bra016713
Bra026796
Bra015149
Bra014210
Bra011706
Bra026611
Bra013539
Bra017132
Bra008795
Bra037497
Bra021740
Bra017350
Bra023585
Bra012034
Bra006755
Bra025117
Bra024559
Bra029688
Bra035169
Bra000134
Bra026937
Bra001579
Bra024818
Bra031543
Bra035156
Bra011971
Bra029629
Bra012341
Bra000191
Bra021812
Bra035781
Bra031243
Bra018265
Bra001085
Bra005134
Bra005088
Bra013201
Bra017437
Bra004410
Bra028338
Bra027353
Bra004134
Bra007903
Bra016256
Bra017034
Bra039775
Bra006492
Bra004165
Bra010738
Bra017319
Bra008121
Bra036641
Bra010220
Bra015370
Bra032939
Bra026461
Bra008065
Bra005144
Bra007870
Bra020268
Bra024470
Bra034141
Bra015853
Bra020067
Bra004439
Bra033814
Bra021220
Bra030889
Bra038466
Bra024007
Bra001831
Bra004424
Bra008673
Bra021641
Bra027563
Bra033501
Bra025325
Bra029409
Bra018743
Bra020126
Bra010696
Bra031984
Bra034394
Bra038753
Bra019746
Bra007827
Bra021206
Bra026023
Bra034195
Bra036168
Bra006099
Bra017487
Bra011749
Bra002335
Bra012331
Bra035642
Bra012990
Bra007512
Bra021503
Bra032731
Bra039182
Bra009617
Bra026135
Bra028935
Bra019265
Bra030917
Bra008556
Bra023685
Bra013947
Bra025951
Bra002422
Bra025179
[truncated: 5,078 more rows]
